# Supplementary material for: 2-Methyl-1,10b-dihydro-5H-pyrazolo[1,5-c][1,3]benzoxazin-5-one
Source: Acta Crystallogr Sect E Struct Rep Online. 2009 Apr 8;65(Pt 5):o984. doi: 10.1107/S1600536809012173 (PMC2977679; doi:10.1107/S1600536809012173)
Supplement: Supplementary file 1 [file e-65-0o984-sup1.cif]

##############################################################################
###                                                                        ###
###        Electronic paper (Acta Crystallographica Section E)             ###
###                                                                        ###
##############################################################################
#                                                                            #
# This CIF contains the data in a paper accepted for publication in Acta     #
# Crystallographica Section E. It conforms to the requirements of Notes      #
# for Authors for Section E, and has been peer reviewed under the auspices   #
# of the IUCr Commission on Journals.                                        #
#                                                                            #
# Full details of the Crystallographic Information File format               #
# are given in the paper "The Crystallographic Information File (CIF):       #
# a New Standard Archive File for Crystallography" by S. R. Hall, F. H.      #
# Allen and I. D. Brown [Acta Cryst. (1991), A47, 655-685].                  #
#                                                                            #
# The current version of the core CIF dictionary is obtainable from          #
# ftp://ftp.iucr.org/pub/cif_core.dic. The current version number is 2.4.    #
#                                                                            #
# Software is freely available for graphical display of the structure(s) in  #
# this CIF.  For information consult the CIF home page http://www.iucr.org/  #
# cif/home.html                                                              #
#                                                                            #
# This file may be used for bona fide research purposes within the           #
# scientific community so long as proper attribution is given to the journal # 
# article from which it was obtained.                                        #
#                                                                            #
##############################################################################
                                             
data_global
_audit_creation_method     SHELXL-97
_journal_date_recd_electronic     2009-03-09
_journal_date_accepted     2009-04-01
_journal_name_full     'Acta Crystallographica, Section E'
_journal_year     2009
_journal_volume     65
_journal_issue      5
_journal_page_first     o984
_journal_page_last     o984
_journal_paper_category     QO
_journal_coeditor_code     TK2391
_publ_contact_author_name     'Dr. Viktor Kettmann'
_publ_contact_author_address
;
      Faculty of Pharmacy
      Comenius University
      Odbojarov 10
      SK-83232 Bratislava
      Slovakia
;
_publ_contact_author_email     kettmann@fpharm.uniba.sk
_publ_contact_author_fax     '0042125262065'
_publ_contact_author_phone     '00421250117254'
_publ_section_title
;\
2-Methyl-1,10b-dihydro-5<i>H</i>-pyrazolo[1,5-<i>c</i>][1,3]benzoxazin-\
5-one
;
loop_
    _publ_author_name
    _publ_author_footnote
    _publ_author_address
    'Kettmann, Viktor' .
;      Faculty of Pharmacy
       Comenius University
       Odbojarov 10
       SK-83232 Bratislava
       Slovakia
;
    'Sv\<etl\'ik, Jan' .
;      Faculty of Pharmacy
       Comenius University
       Odbojarov 10
       SK-83232 Bratislava
       Slovakia
;
data_I
_chemical_name_systematic
;
2-Methyl-1,10b-dihydro-5<i>H</i>-pyrazolo[1,5-<i>c</i>][1,3]benzoxazin-5-one
;
_chemical_name_common     ?
_chemical_formula_moiety     'C11 H10 N2 O2'
_chemical_formula_sum     'C11 H10 N2 O2'
_chemical_formula_structural     ?
_chemical_formula_analytical     ?
_chemical_formula_iupac     'C11 H10 N2 O2'
_chemical_formula_weight     202.21
_chemical_melting_point     433
_symmetry_cell_setting     'orthorhombic'
_symmetry_space_group_name_H-M     'P 21 21 21'
_symmetry_space_group_name_Hall     'P 2ac 2ab'
loop_
    _symmetry_equiv_pos_as_xyz
    'x, y, z'
    '-x+1/2, -y, z+1/2'
    '-x, y+1/2, -z+1/2'
    'x+1/2, -y+1/2, -z'
_cell_length_a     7.240(2)
_cell_length_b     8.835(2)
_cell_length_c     15.755(4)
_cell_angle_alpha     90
_cell_angle_beta     90
_cell_angle_gamma     90
_cell_volume     1007.8(4)
_cell_formula_units_Z     4
_cell_measurement_reflns_used     20
_cell_measurement_theta_min     7
_cell_measurement_theta_max     18
_cell_measurement_temperature     296(2)
_exptl_crystal_description     'prism'
_exptl_crystal_colour     'colourless'
_exptl_crystal_size_max     0.30
_exptl_crystal_size_mid     0.25
_exptl_crystal_size_min     0.20
_exptl_crystal_density_diffrn     1.333
_exptl_crystal_density_meas     ?
_exptl_crystal_density_method     'not measured'
_exptl_crystal_F_000     424
_exptl_absorpt_coefficient_mu     0.094
_exptl_absorpt_correction_type     'none'
_exptl_absorpt_correction_T_min     ?
_exptl_absorpt_correction_T_max     ?
_diffrn_ambient_temperature     296(2)
_diffrn_radiation_type     MoK\a
_diffrn_radiation_wavelength     0.71073
_diffrn_radiation_source     'fine-focus sealed tube'
_diffrn_radiation_monochromator     graphite
_diffrn_measurement_device_type     'Siemens P4'
_diffrn_measurement_method     \w/2\q
_diffrn_detector_area_resol_mean     ?
_diffrn_reflns_number     2285
_diffrn_reflns_av_R_equivalents     0.021
_diffrn_reflns_av_sigmaI/netI     0.029
_diffrn_reflns_theta_min     2.6
_diffrn_reflns_theta_max     30.0
_diffrn_reflns_theta_full     30.0
_diffrn_measured_fraction_theta_max     0.981
_diffrn_measured_fraction_theta_full     0.981
_diffrn_reflns_limit_h_min     -1
_diffrn_reflns_limit_h_max     10
_diffrn_reflns_limit_k_min     -1
_diffrn_reflns_limit_k_max     12
_diffrn_reflns_limit_l_min     -1
_diffrn_reflns_limit_l_max     22
_diffrn_standards_number     3
_diffrn_standards_interval_count     97
_diffrn_standards_interval_time     ?
_diffrn_standards_decay_%     0
_refine_special_details
;
Refinement of <i>F</i>^2^ against ALL reflections. The weighted <i>R</i>-factor
<i>wR</i> and goodness of fit <i>S</i> are based on <i>F</i>^2^, conventional
<i>R</i>-factors <i>R</i> are based on <i>F</i>, with <i>F</i> set to zero for
negative <i>F</i>^2^. The threshold expression of <i>F</i>^2^ >
\s(<i>F</i>^2^) is used only for calculating <i>R</i>-factors(gt) <i>etc</i>.
and is not relevant to the choice of reflections for refinement.
<i>R</i>-factors based on <i>F</i>^2^ are statistically about twice as large
as those based on <i>F</i>, and <i>R</i>- factors based on ALL data will be
even larger.
;
_reflns_number_total     1674
_reflns_number_gt     1343
_reflns_threshold_expression     I>2\s(I)
_refine_ls_structure_factor_coef     Fsqd
_refine_ls_matrix_type     full
_refine_ls_R_factor_all     0.068
_refine_ls_R_factor_gt     0.055
_refine_ls_wR_factor_gt     0.151
_refine_ls_wR_factor_ref     0.161
_refine_ls_goodness_of_fit_ref     0.96
_refine_ls_restrained_S_all     0.96
_refine_ls_number_reflns     1674
_refine_ls_number_parameters     137
_refine_ls_number_restraints     0
_refine_ls_hydrogen_treatment     constr
_refine_ls_weighting_scheme     calc
_refine_ls_weighting_details
          'calc w=1/[\s^2^(Fo^2^)+(0.058P)^2^+0.7099P] where P=(Fo^2^+2Fc^2^)/3'
_atom_sites_solution_hydrogens     geom
_atom_sites_solution_primary     direct
_atom_sites_solution_secondary     difmap
_refine_ls_shift/su_max     0.003
_refine_ls_shift/su_mean     0.001
_refine_diff_density_max     0.26
_refine_diff_density_min     -0.22
_refine_ls_extinction_method     none
_refine_ls_extinction_coef     ?
_refine_ls_abs_structure_details     ?
_refine_ls_abs_structure_Flack     ?
loop_
    _atom_type_symbol
    _atom_type_description
    _atom_type_scat_dispersion_real
    _atom_type_scat_dispersion_imag
    _atom_type_scat_source
    C C 0.0033 0.0016
; International Tables for Crystallography (1992).
Vol. C, Tables 4.2.6.8 and 6.1.1.4
;
    H H 0.0000 0.0000
; International Tables for Crystallography (1992).
Vol. C, Tables 4.2.6.8 and 6.1.1.4
;
    N N 0.0061 0.0033
; International Tables for Crystallography (1992).
Vol. C, Tables 4.2.6.8 and 6.1.1.4
;
    O O 0.0106 0.0060
; International Tables for Crystallography (1992).
Vol. C, Tables 4.2.6.8 and 6.1.1.4
;
_computing_data_collection     'XSCANS (Siemens, 1991)'
_computing_cell_refinement     'XSCANS (Siemens, 1991)'
_computing_data_reduction     'XSCANS (Siemens, 1991)'
_computing_structure_solution     'SHELXS97 (Sheldrick, 2008)'
_computing_structure_refinement     'SHELXL97 (Sheldrick, 2008)'
_computing_molecular_graphics     'PLATON (Spek, 2009)'
_computing_publication_material     'SHELXL97 (Sheldrick, 2008)'
loop_
    _atom_site_type_symbol
    _atom_site_label
    _atom_site_fract_x
    _atom_site_fract_y
    _atom_site_fract_z
    _atom_site_U_iso_or_equiv
    _atom_site_adp_type
    _atom_site_calc_flag
    _atom_site_refinement_flags
    _atom_site_occupancy
    _atom_site_disorder_assembly
    _atom_site_disorder_group
    C C1 0.1064(5) 0.4867(4) -0.11974(19) 0.0540(8) Uani d . 1 . .
    H H1A 0.0197 0.5671 -0.1328 0.065 Uiso calc R 1 . .
    H H1B 0.2107 0.4926 -0.1582 0.065 Uiso calc R 1 . .
    C C2 0.0157(5) 0.3341(4) -0.1229(2) 0.0600(9) Uani d . 1 . .
    N N3 -0.0199(4) 0.2741(3) -0.05137(18) 0.0581(7) Uani d . 1 . .
    N N4 0.0479(4) 0.3750(3) 0.00991(16) 0.0484(6) Uani d . 1 . .
    C C5 0.0201(5) 0.3524(4) 0.0925(2) 0.0523(8) Uani d . 1 . .
    O O5 -0.0494(5) 0.2447(3) 0.12627(15) 0.0761(9) Uani d . 1 . .
    O O6 0.0794(4) 0.4709(3) 0.14279(14) 0.0583(7) Uani d . 1 . .
    C C6A 0.1009(4) 0.6157(3) 0.1075(2) 0.0475(7) Uani d . 1 . .
    C C7 0.0800(5) 0.7370(4) 0.1622(2) 0.0594(9) Uani d . 1 . .
    H H7 0.0532 0.7219 0.2193 0.071 Uiso calc R 1 . .
    C C8 0.1000(6) 0.8811(4) 0.1297(3) 0.0675(11) Uani d . 1 . .
    H H8 0.0873 0.9643 0.1654 0.081 Uiso calc R 1 . .
    C C9 0.1389(5) 0.9035(4) 0.0445(3) 0.0669(11) Uani d . 1 . .
    H H9 0.1507 1.0011 0.0230 0.080 Uiso calc R 1 . .
    C C10 0.1601(5) 0.7788(4) -0.0086(3) 0.0569(8) Uani d . 1 . .
    H H10 0.1858 0.7931 -0.0659 0.068 Uiso calc R 1 . .
    C C10A 0.1430(4) 0.6339(3) 0.0233(2) 0.0431(6) Uani d . 1 . .
    C C10B 0.1680(5) 0.4926(3) -0.02737(18) 0.0429(6) Uani d . 1 . .
    H H10B 0.2971 0.4598 -0.0235 0.051 Uiso calc R 1 . .
    C C11 -0.0392(8) 0.2580(7) -0.2042(3) 0.0990(19) Uani d . 1 . .
    H H11A -0.0912 0.1605 -0.1918 0.149 Uiso calc R 1 . .
    H H11B 0.0677 0.2458 -0.2396 0.149 Uiso calc R 1 . .
    H H11C -0.1290 0.3190 -0.2331 0.149 Uiso calc R 1 . .
loop_
    _atom_site_aniso_label
    _atom_site_aniso_U_11
    _atom_site_aniso_U_22
    _atom_site_aniso_U_33
    _atom_site_aniso_U_12
    _atom_site_aniso_U_13
    _atom_site_aniso_U_23
    C1 0.060(2) 0.0602(18) 0.0414(14) -0.0014(17) 0.0052(15) -0.0004(14)
    C2 0.062(2) 0.071(2) 0.0464(16) -0.011(2) 0.0099(16) -0.0100(16)
    N3 0.0687(18) 0.0535(14) 0.0521(14) -0.0145(16) 0.0099(14) -0.0113(13)
    N4 0.0602(15) 0.0425(12) 0.0424(12) -0.0082(13) 0.0002(12) 0.0010(10)
    C5 0.069(2) 0.0450(15) 0.0434(14) -0.0054(17) -0.0015(16) 0.0022(13)
    O5 0.116(2) 0.0590(14) 0.0528(13) -0.0199(17) 0.0073(15) 0.0105(12)
    O6 0.0811(18) 0.0495(12) 0.0442(11) -0.0036(13) -0.0074(13) 0.0021(9)
    C6A 0.0454(15) 0.0438(15) 0.0532(17) -0.0029(14) -0.0089(14) -0.0026(13)
    C7 0.058(2) 0.0586(19) 0.0614(19) 0.0009(18) -0.0116(17) -0.0163(17)
    C8 0.061(2) 0.0489(18) 0.092(3) 0.0013(18) -0.013(2) -0.023(2)
    C9 0.055(2) 0.0353(14) 0.110(3) -0.0010(15) -0.005(2) -0.0001(18)
    C10 0.0453(16) 0.0542(19) 0.071(2) -0.0042(15) -0.0013(17) 0.0076(18)
    C10A 0.0356(13) 0.0404(13) 0.0533(16) 0.0044(12) -0.0012(13) -0.0006(12)
    C10B 0.0420(14) 0.0383(13) 0.0484(15) -0.0037(12) 0.0046(13) 0.0062(12)
    C11 0.106(4) 0.137(4) 0.054(2) -0.050(4) 0.016(2) -0.038(3)
_geom_special_details
;
All e.s.d.'s (except the e.s.d. in the dihedral angle between two l.s. planes)
are estimated using the full covariance matrix. The cell e.s.d.'s are taken
into account individually in the estimation of e.s.d.'s in distances, angles
and torsion angles; correlations between e.s.d.'s in cell parameters are only
used when they are defined by crystal symmetry. An approximate (isotropic)
treatment of cell e.s.d.'s is used for estimating e.s.d.'s involving l.s.
planes.
Least-squares planes (<i>x</i>,<i>y</i>,<i>z</i> in crystal coordinates) and
deviations from them (* indicates atom used to define plane)
- 6.4736 (0.0083) <i>x</i> + 3.9501 (0.0194) <i>y</i> + 0.3894 (0.0333)
<i>z</i> = 1.1812 (0.0071)
* 0.0059 (0.0012) C1 * -0.0108 (0.0022) C2 * 0.0108 (0.0022) N3 * -0.0060
(0.0012) N4 - 0.3338 (0.0055) C10B
Rms deviation of fitted atoms = 0.0087
7.0450 (0.0031) <i>x</i> - 0.1068 (0.0223) <i>y</i> + 3.6269 (0.0223) <i>z</i>
= 1.0294 (0.0128)
Angle to previous plane (with approximate e.s.d.) = 29.57 (0.16)
* -0.0027 (0.0010) O6 * 0.0053 (0.0019) C6A * -0.0050 (0.0018) C10A * 0.0024
(0.0009) C10B -0.6963 (0.0054) N4 - 0.5900 (0.0063) C5
Rms deviation of fitted atoms = 0.0041
7.0642 (0.0025) <i>x</i> - 0.1723 (0.0086) <i>y</i> + 3.4371 (0.0150) <i>z</i>
= 0.9846 (0.0059)
Angle to previous plane (with approximate e.s.d.) = 0.82 (0.08)
* -0.0143 (0.0023) O6 * -0.0087 (0.0029) C6A * 0.0109 (0.0030) C7 * 0.0160
(0.0032) C8 * -0.0063 (0.0031) C9 * -0.0177 (0.0029) C10 * -0.0034 (0.0027)
C10A * 0.0234 (0.0023) C10B
Rms deviation of fitted atoms = 0.0140
- 6.2356 (0.0052) <i>x</i> + 4.4868 (0.0103) <i>y</i> - 0.2799 (0.0136)
<i>z</i> = 1.4163 (0.0043)
Angle to previous plane (with approximate e.s.d.) = 31.34 (0.08)
* -0.2463 (0.0027) C10B * 0.1374 (0.0029) C1 * 0.0194 (0.0039) C2 * -0.0476
(0.0032) N3 * -0.0351 (0.0028) N4 * 0.0138 (0.0033) C5 * 0.1614 (0.0027) O6 *
0.0426 (0.0034) C11 * -0.0456 (0.0025) O5
Rms deviation of fitted atoms = 0.1123
;
loop_
    _geom_bond_atom_site_label_1
    _geom_bond_atom_site_label_2
    _geom_bond_site_symmetry_2
    _geom_bond_distance
    _geom_bond_publ_flag
    C1 C2 . 1.501(5) ?
    C1 C10B . 1.523(4) ?
    C1 H1A . 0.9700 ?
    C1 H1B . 0.9700 ?
    C2 N3 . 1.272(4) ?
    C2 C11 . 1.499(5) ?
    N3 N4 . 1.403(4) ?
    N4 C5 . 1.332(4) ?
    N4 C10B . 1.477(4) ?
    C5 O5 . 1.200(4) ?
    C5 O6 . 1.381(4) ?
    O6 C6A . 1.404(4) ?
    C6A C10A . 1.371(4) ?
    C6A C7 . 1.383(4) ?
    C7 C8 . 1.380(5) ?
    C7 H7 . 0.9300 ?
    C8 C9 . 1.385(6) ?
    C8 H8 . 0.9300 ?
    C9 C10 . 1.393(5) ?
    C9 H9 . 0.9300 ?
    C10 C10A . 1.381(4) ?
    C10 H10 . 0.9300 ?
    C10A C10B . 1.493(4) ?
    C10B H10B . 0.9800 ?
    C11 H11A . 0.9600 ?
    C11 H11B . 0.9600 ?
    C11 H11C . 0.9600 ?
loop_
    _geom_angle_atom_site_label_1
    _geom_angle_atom_site_label_2
    _geom_angle_atom_site_label_3
    _geom_angle_site_symmetry_1
    _geom_angle_site_symmetry_3
    _geom_angle
    _geom_angle_publ_flag
    C2 C1 C10B . . 101.0(3) ?
    C2 C1 H1A . . 111.6 ?
    C10B C1 H1A . . 111.6 ?
    C2 C1 H1B . . 111.6 ?
    C10B C1 H1B . . 111.6 ?
    H1A C1 H1B . . 109.4 ?
    N3 C2 C1 . . 115.7(3) ?
    N3 C2 C11 . . 121.1(4) ?
    C1 C2 C11 . . 123.2(3) ?
    C2 N3 N4 . . 105.9(3) ?
    C5 N4 N3 . . 121.6(3) ?
    C5 N4 C10B . . 125.7(3) ?
    N3 N4 C10B . . 112.3(2) ?
    O5 C5 N4 . . 127.9(3) ?
    O5 C5 O6 . . 118.5(3) ?
    N4 C5 O6 . . 113.6(3) ?
    C5 O6 C6A . . 119.9(2) ?
    C10A C6A C7 . . 122.4(3) ?
    C10A C6A O6 . . 121.0(3) ?
    C7 C6A O6 . . 116.6(3) ?
    C8 C7 C6A . . 118.2(4) ?
    C8 C7 H7 . . 120.9 ?
    C6A C7 H7 . . 120.9 ?
    C7 C8 C9 . . 120.8(3) ?
    C7 C8 H8 . . 119.6 ?
    C9 C8 H8 . . 119.6 ?
    C8 C9 C10 . . 119.5(3) ?
    C8 C9 H9 . . 120.3 ?
    C10 C9 H9 . . 120.3 ?
    C10A C10 C9 . . 120.3(3) ?
    C10A C10 H10 . . 119.8 ?
    C9 C10 H10 . . 119.8 ?
    C6A C10A C10 . . 118.8(3) ?
    C6A C10A C10B . . 116.5(3) ?
    C10 C10A C10B . . 124.7(3) ?
    N4 C10B C10A . . 107.7(2) ?
    N4 C10B C1 . . 100.6(3) ?
    C10A C10B C1 . . 120.3(3) ?
    N4 C10B H10B . . 109.2 ?
    C10A C10B H10B . . 109.2 ?
    C1 C10B H10B . . 109.2 ?
    C2 C11 H11A . . 109.5 ?
    C2 C11 H11B . . 109.5 ?
    H11A C11 H11B . . 109.5 ?
    C2 C11 H11C . . 109.5 ?
    H11A C11 H11C . . 109.5 ?
    H11B C11 H11C . . 109.5 ?
loop_
    _geom_torsion_atom_site_label_1
    _geom_torsion_atom_site_label_2
    _geom_torsion_atom_site_label_3
    _geom_torsion_atom_site_label_4
    _geom_torsion_site_symmetry_1
    _geom_torsion_site_symmetry_2
    _geom_torsion_site_symmetry_3
    _geom_torsion_site_symmetry_4
    _geom_torsion
    _geom_torsion_publ_flag
    C10B C1 C2 N3 . . . . 14.6(4) ?
    C10B C1 C2 C11 . . . . -168.2(4) ?
    C1 C2 N3 N4 . . . . -2.2(4) ?
    C11 C2 N3 N4 . . . . -179.4(4) ?
    C2 N3 N4 C5 . . . . 174.6(4) ?
    C2 N3 N4 C10B . . . . -12.4(4) ?
    N3 N4 C5 O5 . . . . 5.9(7) ?
    C10B N4 C5 O5 . . . . -166.1(4) ?
    N3 N4 C5 O6 . . . . -173.5(3) ?
    C10B N4 C5 O6 . . . . 14.4(5) ?
    O5 C5 O6 C6A . . . . -158.0(4) ?
    N4 C5 O6 C6A . . . . 21.5(5) ?
    C5 O6 C6A C10A . . . . -28.5(5) ?
    C5 O6 C6A C7 . . . . 152.4(3) ?
    C10A C6A C7 C8 . . . . 1.0(5) ?
    O6 C6A C7 C8 . . . . -180.0(3) ?
    C6A C7 C8 C9 . . . . 0.4(6) ?
    C7 C8 C9 C10 . . . . -0.8(6) ?
    C8 C9 C10 C10A . . . . -0.2(6) ?
    C7 C6A C10A C10 . . . . -1.9(5) ?
    O6 C6A C10A C10 . . . . 179.1(3) ?
    C7 C6A C10A C10B . . . . 177.9(3) ?
    O6 C6A C10A C10B . . . . -1.2(4) ?
    C9 C10 C10A C6A . . . . 1.5(5) ?
    C9 C10 C10A C10B . . . . -178.3(3) ?
    C5 N4 C10B C10A . . . . -40.0(4) ?
    N3 N4 C10B C10A . . . . 147.3(3) ?
    C5 N4 C10B C1 . . . . -166.7(3) ?
    N3 N4 C10B C1 . . . . 20.6(3) ?
    C6A C10A C10B N4 . . . . 30.5(4) ?
    C10 C10A C10B N4 . . . . -149.8(3) ?
    C6A C10A C10B C1 . . . . 144.7(3) ?
    C10 C10A C10B C1 . . . . -35.6(5) ?
    C2 C1 C10B N4 . . . . -19.1(3) ?
    C2 C1 C10B C10A . . . . -137.0(3) ?
