# Supplementary material for: 2-Methyl-1,10b-dihydro-5H-pyrazolo[1,5-c][1,3]benzoxazin-5-one
Source: Acta Crystallogr Sect E Struct Rep Online. 2009 Apr 8;65(Pt 5):o984. doi: 10.1107/S1600536809012173 (PMC2977679; doi:10.1107/S1600536809012173)
Supplement: Supplementary file 2 [file e-65-0o984-Isup2.hkl]

# 
# h,k,l, Fc-squared, Fo-squared, sigma(Fo-squared) and status flag 
# 
data_I
_shelx_title ' C:\XSCANS\CDIP in     P2(1)2(1)2(1)' 
_shelx_refln_list_code          4 
_shelx_F_calc_maximum       66.27 
_exptl_crystal_F_000       424.00 
_reflns_d_resolution_high  0.7109 
 
loop_ 
 _symmetry_equiv_pos_as_xyz 
 'x, y, z' 
 '-x+1/2, -y, z+1/2' 
 '-x, y+1/2, -z+1/2' 
 'x+1/2, -y+1/2, -z' 
 
_cell_length_a     7.2400 
_cell_length_b     8.8350 
_cell_length_c    15.7550 
_cell_angle_alpha  90.000 
_cell_angle_beta   90.000 
_cell_angle_gamma  90.000 
 
_shelx_F_squared_multiplier     1.000 
 
loop_ 
 _refln_index_h 
 _refln_index_k 
 _refln_index_l 
 _refln_F_squared_calc 
 _refln_F_squared_meas 
 _refln_F_squared_sigma 
 _refln_observed_status 
   4   0   0      444.12      478.91      9.77 o 
   6   0   0       15.77       16.84      0.78 o 
   8   0   0        3.85        4.71      0.81 o 
  10   0   0        1.04        0.60      0.91 o 
   1   1   0     2219.95     1975.69     49.77 o 
   3   1   0      998.56      975.67     16.68 o 
   4   1   0       33.79       30.07      1.25 o 
   5   1   0       37.88       36.99      1.33 o 
   6   1   0       48.58       48.51      1.68 o 
   7   1   0        5.02        4.81      0.70 o 
   8   1   0        0.21        0.80      0.47 o 
   9   1   0        0.00       -0.20      0.57 o 
  10   1   0        0.42        1.10      0.95 o 
   0   2   0     1814.64     1746.06     11.02 o 
   1   2   0     4306.92     3858.87    190.86 o 
   2   2   0     2445.30     2284.81     16.09 o 
   3   2   0      409.37      409.95      8.17 o 
   4   2   0      579.37      628.76     11.80 o 
   5   2   0       35.11       35.18      2.05 o 
   6   2   0       25.62       26.86      1.41 o 
   7   2   0        0.24       -0.10      0.25 o 
   8   2   0        0.05       -0.10      0.59 o 
   9   2   0        0.53        0.00      0.82 o 
  10   2   0        0.54        0.90      0.94 o 
   1   3   0      615.89      614.73     18.84 o 
   2   3   0      224.06      233.74      6.15 o 
   3   3   0       12.59       12.13      0.68 o 
   4   3   0      372.53      377.08      9.88 o 
   5   3   0       56.80       64.25      3.30 o 
   6   3   0      220.00      220.91      5.77 o 
   7   3   0        2.78        0.50      0.31 o 
   8   3   0        8.99        6.82      0.73 o 
   9   3   0        6.05        7.22      1.04 o 
   0   4   0      546.75      550.38      9.29 o 
   1   4   0        6.53        6.52      0.28 o 
   2   4   0       17.25       14.83      0.89 o 
   3   4   0      127.90      130.40      5.58 o 
   4   4   0       16.19       16.24      0.91 o 
   5   4   0       80.58       97.53      4.51 o 
   6   4   0        0.25        0.40      0.61 o 
   8   4   0       24.31       25.06      1.10 o 
   9   4   0        0.00        0.80      0.87 o 
   1   5   0       88.05       75.17      2.55 o 
   2   5   0        0.24        0.20      0.38 o 
   3   5   0       19.56       17.74      0.69 o 
   4   5   0       98.20       95.42      4.66 o 
   5   5   0       11.89       12.13      0.76 o 
   6   5   0      114.58      121.38      3.61 o 
   7   5   0        2.76        0.60      0.04 o 
   9   5   0        1.36        1.70      0.89 o 
   0   6   0       21.07       17.24      0.76 o 
   1   6   0       21.45       27.46      1.13 o 
   2   6   0       33.42       32.98      1.90 o 
   3   6   0      159.50       91.81      0.99 o 
   4   6   0        0.50        0.80      0.58 o 
   5   6   0       12.93       13.43      0.83 o 
   6   6   0        6.87        7.82      0.86 o 
   7   6   0        3.76        4.61      0.93 o 
   8   6   0        0.24        0.60      0.87 o 
   1   7   0      279.04      291.48      6.76 o 
   2   7   0      621.79      617.34     10.39 o 
   3   7   0       95.14       96.42      3.95 o 
   4   7   0       51.95       47.41      2.23 o 
   5   7   0       14.62       19.75      0.98 o 
   6   7   0       10.23       11.43      0.94 o 
   7   7   0       14.55       15.74      1.16 o 
   0   8   0      863.94      902.90     11.07 o 
   1   8   0       29.29       29.27      1.14 o 
   2   8   0       73.63       77.58      3.42 o 
   3   8   0       51.26       56.23      2.74 o 
   4   8   0       36.16       36.89      1.95 o 
   5   8   0        1.48        2.10      0.80 o 
   6   8   0        0.01       -0.70      0.82 o 
   1   9   0        0.41        0.60      0.47 o 
   2   9   0        3.81        5.91      0.78 o 
   3   9   0        1.23        0.20      0.17 o 
   4   9   0        0.40       -0.50      0.78 o 
   5   9   0        0.07        0.40      0.80 o 
   6   9   0        0.90        1.70      0.86 o 
   7   9   0        0.88        1.10      0.18 o 
   0  10   0        0.20        0.90      0.77 o 
   1  10   0       19.66       24.76      2.29 o 
   2  10   0       23.19       30.27      1.35 o 
   3  10   0        0.90        0.20      0.02 o 
   4  10   0       23.58       25.36      1.28 o 
   5  10   0        0.97        0.80      0.87 o 
   6  10   0        0.11        1.60      0.89 o 
   1  11   0        1.03        1.30      1.11 o 
   2  11   0        0.13        1.10      0.86 o 
   3  11   0        6.12        3.11      0.72 o 
   4  11   0        0.31        0.90      0.86 o 
   0  12   0        1.80        5.81      1.05 o 
   1  12   0        1.41        2.51      1.06 o 
   2  12   0        1.08        0.80      0.97 o 
   1   0   1     1292.64     1262.54     21.79 o 
   3   0   1       32.05       35.78      1.51 o 
   4   0   1        1.76        2.00      0.28 o 
   5   0   1      279.84      295.29      6.24 o 
   6   0   1       90.27       96.52      3.23 o 
   7   0   1       25.68       28.87      1.56 o 
   8   0   1       15.66       15.14      1.09 o 
   9   0   1        0.07       -0.10      0.55 o 
  10   0   1        0.28       -0.10      0.66 o 
   0   1   1      350.11      345.60      4.49 o 
   2   1   1     4391.46     4182.27     63.90 o 
   3   1   1      438.15      454.41      5.08 o 
   4   1   1     1746.33     1796.65     13.48 o 
   5   1   1        0.89        1.03      0.26 o 
   6   1   1        9.87       12.67      0.39 o 
   7   1   1       13.97       15.86      0.45 o 
   8   1   1        1.54        0.97      0.41 o 
   9   1   1        2.72        1.92      0.44 o 
  10   1   1        1.31        0.74      0.56 o 
   0   2   1        4.87        3.41      0.17 o 
   1   2   1      342.50      340.52      7.71 o 
   2   2   1      904.54      883.60     13.88 o 
   3   2   1      244.46      253.21      4.58 o 
   4   2   1      133.48      135.32      4.07 o 
   5   2   1       67.80       67.46      2.30 o 
   6   2   1        1.10        1.67      0.50 o 
   7   2   1       21.39       15.87      9.32 o 
   8   2   1        0.09        0.21      0.46 o 
   9   2   1        0.30        0.40      0.57 o 
  10   2   1        0.14       -0.13      0.64 o 
   0   3   1      522.54      494.95      5.25 o 
   1   3   1      276.62      270.11      3.49 o 
   2   3   1      208.32      216.24      4.71 o 
   3   3   1      719.02      729.05      8.38 o 
   4   3   1       20.04       21.50      0.85 o 
   5   3   1       70.68       82.75      2.69 o 
   6   3   1        0.70        0.76      0.55 o 
   7   3   1        4.16        2.87      3.66 o 
   8   3   1       21.64       19.44      1.45 o 
   9   3   1        2.13        2.93      0.65 o 
   0   4   1      493.59      490.34      6.21 o 
   1   4   1       89.22       87.49      2.56 o 
   2   4   1      292.20      299.51      6.67 o 
   3   4   1      101.39      109.36      3.69 o 
   4   4   1      250.35      258.06      5.81 o 
   5   4   1        1.15        2.13      0.39 o 
   6   4   1        2.02        2.46      0.45 o 
   7   4   1       10.80        2.00      0.03 o 
   8   4   1        2.66        2.91      0.49 o 
   9   4   1        1.86        2.75      0.75 o 
   0   5   1      137.70      160.27      4.13 o 
   1   5   1       89.87       81.75      2.23 o 
   2   5   1       17.56       16.85      0.90 o 
   3   5   1       14.37       10.97      0.41 o 
   4   5   1       73.47       84.28      3.11 o 
   5   5   1        2.92        4.97      0.47 o 
   6   5   1        4.68        5.94      0.55 o 
   7   5   1        0.30       -0.10      0.24 o 
   8   5   1        2.33        0.64      2.51 o 
   9   5   1        0.09        0.60      0.80 o 
   0   6   1       26.46       31.57      1.51 o 
   1   6   1      141.89      154.57      5.39 o 
   2   6   1       39.42       43.62      1.65 o 
   3   6   1       10.60        4.77      2.76 o 
   4   6   1       12.16       11.74      0.54 o 
   5   6   1       97.73      112.12      2.58 o 
   6   6   1       15.91       15.14      0.67 o 
   7   6   1        3.40        3.43      1.10 o 
   8   6   1        3.95        3.17      1.30 o 
   0   7   1      200.06      201.47      4.59 o 
   1   7   1      283.24      286.42      3.83 o 
   2   7   1       24.10       27.32      0.99 o 
   3   7   1      176.22      176.17      3.57 o 
   4   7   1      133.02      147.33      3.81 o 
   5   7   1        3.39        4.31      0.56 o 
   6   7   1        1.31        1.25      0.54 o 
   7   7   1       20.88       25.43      1.15 o 
   0   8   1       30.32       35.28      1.17 o 
   1   8   1       58.71       60.49      1.51 o 
   2   8   1      203.67      209.16      3.62 o 
   3   8   1       14.96       12.89      3.26 o 
   4   8   1        0.95        1.45      0.52 o 
   5   8   1       49.22       52.17      1.29 o 
   6   8   1        7.03        8.29      0.69 o 
   0   9   1       76.78       89.91      2.12 o 
   1   9   1        8.59        7.45      0.50 o 
   2   9   1       24.74       26.35      0.90 o 
   3   9   1        1.96        0.42      0.16 o 
   4   9   1        6.48        7.43      0.59 o 
   5   9   1        0.48        1.11      0.58 o 
   6   9   1        1.44        1.60      0.65 o 
   7   9   1        1.26        0.00      0.33 o 
   0  10   1        0.39        1.70      0.52 o 
   1  10   1        6.82        9.39      0.54 o 
   2  10   1       18.03       20.13      1.60 o 
   3  10   1        1.01        0.25      0.19 o 
   4  10   1        3.12        4.04      0.70 o 
   5  10   1        0.65        0.25      0.64 o 
   6  10   1        2.58        3.47      0.68 o 
   0  11   1        2.62        3.61      0.81 o 
   1  11   1       15.14       17.58      0.68 o 
   2  11   1        6.29        8.83      0.73 o 
   3  11   1        2.10        0.55      0.84 o 
   4  11   1        1.83        2.50      0.63 o 
   0  12   1        0.89        1.80      0.66 o 
   1  12   1        5.78        7.04      0.52 o 
   2  12   1        1.90        4.75      1.35 o 
   1   0   2     1029.93      963.64      9.24 o 
   2   0   2       67.35       75.28      2.96 o 
   3   0   2     1679.65     1641.62     15.09 o 
   4   0   2      132.93      147.44      5.47 o 
   5   0   2       25.84       27.46      1.13 o 
   6   0   2      271.98      278.35      6.99 o 
   7   0   2       23.32       22.85      1.12 o 
   8   0   2        3.65        3.41      0.87 o 
   9   0   2        1.00        0.30      0.82 o 
  10   0   2       10.44        9.52      1.15 o 
   0   1   2      153.91      129.10      1.78 o 
   1   1   2     1673.07     1553.96     19.42 o 
   2   1   2      316.39      317.89      4.03 o 
   3   1   2       49.43       50.39      1.78 o 
   4   1   2      444.92      456.96      6.97 o 
   5   1   2       52.55       56.65      1.86 o 
   6   1   2       90.15       88.52      3.86 o 
   7   1   2       13.86       14.51      0.85 o 
   8   1   2       14.68       14.54      0.68 o 
   9   1   2        3.96        4.43      0.90 o 
  10   1   2        0.28        0.20      0.67 o 
   0   2   2      124.49      117.07      3.13 o 
   1   2   2      751.11      711.88     16.34 o 
   2   2   2       68.94       67.36      3.05 o 
   3   2   2      193.34      185.03      5.68 o 
   4   2   2       58.14       64.35      3.14 o 
   5   2   2       34.52       36.99      1.99 o 
   6   2   2        8.87        9.72      0.67 o 
   7   2   2        0.81        0.10      0.58 o 
   8   2   2        2.75        1.80      0.63 o 
   9   2   2        1.58        1.20      0.85 o 
  10   2   2        0.05       -0.60      0.92 o 
   0   3   2       21.16       21.35      1.16 o 
   1   3   2       33.35       36.30      2.21 o 
   2   3   2      206.93      215.80      6.00 o 
   3   3   2      408.63      417.07      9.11 o 
   4   3   2       49.80       57.83      3.33 o 
   5   3   2       99.43      111.76      5.06 o 
   6   3   2       37.19       36.89      1.80 o 
   7   3   2        7.32        1.30      0.17 o 
   8   3   2        3.45        3.21      0.68 o 
   9   3   2        2.62        4.01      0.87 o 
   0   4   2      442.75      466.38      8.69 o 
   1   4   2      532.96      547.50     17.04 o 
   2   4   2      397.93      412.76      8.97 o 
   3   4   2      182.68      187.84      6.82 o 
   4   4   2       11.62        9.52      0.61 o 
   5   4   2       39.40       39.89      2.09 o 
   6   4   2       30.22       28.07      1.34 o 
   7   4   2       10.25        5.71      0.30 o 
   8   4   2        2.29        3.51      0.72 o 
   9   4   2        0.30        0.50      0.91 o 
   0   5   2       48.75       55.53      3.05 o 
   1   5   2      104.50      107.73      3.57 o 
   2   5   2       18.21       22.85      1.21 o 
   3   5   2       44.35       39.59      1.55 o 
   4   5   2       22.18       23.96      1.48 o 
   5   5   2       44.04       41.00      1.83 o 
   6   5   2       17.26       19.24      0.93 o 
   7   5   2        0.64        1.70      0.77 o 
   9   5   2        0.83        0.80      0.94 o 
   0   6   2        3.50        4.31      0.47 o 
   1   6   2       33.75       31.23      1.08 o 
   2   6   2        2.22        2.31      0.48 o 
   3   6   2       81.18       92.52      4.65 o 
   4   6   2        7.31        7.62      0.70 o 
   5   6   2       11.58       13.33      0.81 o 
   6   6   2        0.21        1.70      0.69 o 
   7   6   2       16.98       18.34      1.14 o 
   8   6   2        2.99        3.11      0.96 o 
   0   7   2       13.48       15.24      0.75 o 
   1   7   2      242.83      238.32      4.89 o 
   2   7   2       49.73       55.13      2.93 o 
   3   7   2       67.13       72.27      3.06 o 
   4   7   2       52.53       58.44      2.78 o 
   5   7   2       61.62       63.85      2.47 o 
   6   7   2       16.76       18.24      1.05 o 
   7   7   2       12.29       15.64      1.15 o 
   8   7   2        0.75        0.20      0.03 o 
   0   8   2      136.42      146.14      4.65 o 
   1   8   2       48.32       53.04      1.89 o 
   2   8   2        1.48        3.61      0.64 o 
   3   8   2       31.43        9.92      7.39 o 
   4   8   2       14.16        9.72      0.71 o 
   5   8   2        0.86        1.00      0.77 o 
   6   8   2       11.30       13.43      1.03 o 
   0   9   2       10.56       10.83      0.85 o 
   1   9   2       10.69       12.81      0.60 o 
   2   9   2        4.56        6.41      0.77 o 
   3   9   2        9.00        1.90      0.13 o 
   4   9   2        3.24        3.51      0.79 o 
   5   9   2        1.43        2.21      0.81 o 
   6   9   2        3.55        3.81      0.95 o 
   0  10   2       12.33       14.03      0.94 o 
   1  10   2        8.27       13.43      0.67 o 
   2  10   2        1.81        3.11      0.80 o 
   3  10   2        4.20        3.81      0.57 o 
   4  10   2        8.44        7.82      0.84 o 
   5  10   2        5.32        6.41      1.05 o 
   0  11   2       16.37       18.44      1.16 o 
   1  11   2        8.17       10.57      0.80 o 
   2  11   2        1.19        2.81      0.91 o 
   3  11   2        4.46        6.21      0.88 o 
   4  11   2        3.67        4.81      1.06 o 
   0  12   2        1.12        4.41      0.99 o 
   1  12   2        3.67        4.95      0.74 o 
   2  12   2        2.16        3.01      0.95 o 
   1   0   3     2416.99     2235.60     30.65 o 
   2   0   3      104.58      102.14      3.44 o 
   3   0   3       16.77       16.74      0.80 o 
   4   0   3      672.28      717.87     12.28 o 
   5   0   3      187.72      182.22      7.00 o 
   6   0   3        0.02        1.80      0.64 o 
   7   0   3        2.59        3.31      0.71 o 
   8   0   3      124.30      132.81      2.88 o 
   9   0   3        1.37        1.60      0.86 o 
  10   0   3        0.07        0.50      1.02 o 
   0   1   3      742.56      739.92     20.77 o 
   1   1   3      654.83      637.71      4.68 o 
   2   1   3      138.23      139.93      2.84 o 
   3   1   3      309.14      324.50      5.13 o 
   4   1   3       72.19       70.33      2.46 o 
   5   1   3       54.12       51.19      2.00 o 
   6   1   3      145.72      147.34      3.67 o 
   7   1   3       21.36       21.49      0.77 o 
   8   1   3        6.57        5.96      0.59 o 
   9   1   3        7.05        7.97      0.72 o 
  10   1   3        4.69        5.09      0.75 o 
   0   2   3       23.98       19.75      0.84 o 
   1   2   3       60.22       60.70      1.81 o 
   2   2   3      450.74      444.83      7.63 o 
   3   2   3       15.64       16.54      0.82 o 
   4   2   3       72.31       69.56      3.70 o 
   5   2   3       20.78       19.75      1.02 o 
   6   2   3        0.59        0.80      0.55 o 
   7   2   3        5.68        0.80      0.46 o 
   8   2   3        0.97        0.80      0.75 o 
   9   2   3        1.38        1.40      0.83 o 
   0   3   3      165.24      169.19      4.79 o 
   1   3   3      634.92      633.45     13.78 o 
   2   3   3      199.45      209.89      5.92 o 
   3   3   3       35.84       31.67      1.43 o 
   4   3   3       30.93       33.68      1.62 o 
   5   3   3      160.37      181.32      6.20 o 
   6   3   3        1.67        1.80      0.58 o 
   7   3   3       17.14        4.91      0.38 o 
   8   3   3        7.43        7.02      0.89 o 
   9   3   3        1.56        3.11      0.87 o 
   0   4   3      185.65      190.64      5.81 o 
   1   4   3      480.54      514.87     11.83 o 
   2   4   3      121.22      127.40      5.15 o 
   3   4   3      171.59      182.32      6.94 o 
   4   4   3      108.61      115.67      5.37 o 
   5   4   3       11.22       12.23      0.70 o 
   6   4   3        5.79        6.62      0.73 o 
   8   4   3        0.83        0.70      0.75 o 
   9   4   3        3.65        6.31      1.01 o 
   0   5   3      150.00      148.14      5.70 o 
   1   5   3      216.03      238.42      5.39 o 
   2   5   3       53.41       54.03      2.60 o 
   3   5   3        1.39        1.40      0.44 o 
   4   5   3        8.04        8.12      0.64 o 
   5   5   3       43.00       42.80      1.97 o 
   6   5   3       24.31       24.76      0.99 o 
   7   5   3        7.84        8.42      0.89 o 
   8   5   3        5.10        0.90      0.16 o 
   9   5   3        0.00        1.40      0.86 o 
   0   6   3       64.79       84.10      4.49 o 
   1   6   3       84.13       88.75      3.36 o 
   2   6   3       34.20       33.88      1.71 o 
   3   6   3       62.43       43.40      0.83 o 
   4   6   3       45.09       41.60      1.69 o 
   5   6   3       88.71       96.83      3.39 o 
   6   6   3       12.52       13.03      0.87 o 
   7   6   3        0.20        1.40      0.80 o 
   8   6   3        0.19        0.60      0.92 o 
   0   7   3       80.46       84.60      3.95 o 
   1   7   3       75.44       77.15      2.64 o 
   2   7   3       89.58       88.91      4.06 o 
   3   7   3      204.37      203.67      5.34 o 
   4   7   3        2.54        4.91      0.81 o 
   5   7   3        2.32        3.11      0.75 o 
   6   7   3       24.06       28.87      1.40 o 
   7   7   3        8.06        7.12      0.91 o 
   0   8   3        3.79        4.11      0.72 o 
   1   8   3      115.97      126.58      5.36 o 
   2   8   3       40.42       41.60      2.26 o 
   3   8   3       49.51       12.13     27.27 o 
   4   8   3       26.10       25.96      1.01 o 
   5   8   3        9.10       10.22      0.93 o 
   6   8   3        4.12        8.02      0.98 o 
   0   9   3        0.79        0.10      0.68 o 
   1   9   3       11.13       13.54      0.62 o 
   2   9   3        3.60        2.21      0.77 o 
   3   9   3       15.08        3.11      0.04 o 
   4   9   3        2.48        1.80      0.82 o 
   5   9   3        8.64        9.92      1.04 o 
   6   9   3        1.22        3.01      0.89 o 
   0  10   3        8.49       11.13      0.95 o 
   1  10   3        3.71        5.22      0.59 o 
   2  10   3        1.75        1.00      0.80 o 
   3  10   3        3.37        0.60      1.62 o 
   4  10   3        4.90        5.21      0.73 o 
   5  10   3        2.44        2.10      0.96 o 
   0  11   3        1.83        2.61      0.86 o 
   1  11   3        7.27       10.42      0.72 o 
   2  11   3       16.91       23.05      1.25 o 
   3  11   3        2.42        0.60      0.86 o 
   4  11   3        2.00        2.51      1.03 o 
   0  12   3        0.29        1.50      0.93 o 
   1  12   3        1.62        2.20      0.68 o 
   2  12   3        0.52        0.60      0.93 o 
   0   0   4     2238.75     2058.79     12.29 o 
   1   0   4       33.02       29.37      1.11 o 
   2   0   4     2801.70     2708.00     17.78 o 
   3   0   4       14.56       11.63      0.74 o 
   4   0   4        1.05        1.00      0.43 o 
   5   0   4       15.69       16.64      0.94 o 
   6   0   4      326.31      340.19      7.50 o 
   7   0   4        0.22        1.00      0.63 o 
   8   0   4        5.77        7.62      0.99 o 
   9   0   4       14.16       16.24      1.18 o 
  10   0   4       29.02       34.68      1.58 o 
   0   1   4      196.72      202.47      2.96 o 
   1   1   4      172.34      158.40      2.13 o 
   2   1   4       56.66       56.64      1.91 o 
   3   1   4      348.06      345.71      6.52 o 
   4   1   4      437.11      453.27      7.26 o 
   5   1   4       20.92       21.15      0.81 o 
   6   1   4        7.00        6.79      0.60 o 
   7   1   4       46.84       43.73      1.50 o 
   8   1   4       42.75       40.15      6.06 o 
   9   1   4        2.17        3.46      0.66 o 
   0   2   4      129.35      130.60      3.77 o 
   1   2   4       58.93       60.42      1.94 o 
   2   2   4        4.79        4.81      0.32 o 
   3   2   4        5.95        5.21      0.38 o 
   4   2   4      125.53      130.90      5.80 o 
   5   2   4        3.60        2.81      0.50 o 
   6   2   4       22.92       24.26      1.24 o 
   7   2   4       19.83       18.64      0.83 o 
   8   2   4        4.06        5.71      0.80 o 
   9   2   4        2.76        3.41      0.94 o 
   0   3   4      584.94      595.89      9.13 o 
   1   3   4      229.40      240.30      8.92 o 
   2   3   4        2.69        3.91      0.35 o 
   3   3   4      497.83      520.51     10.74 o 
   4   3   4       42.80       44.20      2.18 o 
   5   3   4       79.58       81.59      4.13 o 
   6   3   4        4.38        4.41      0.64 o 
   7   3   4       28.66       10.93      0.49 o 
   8   3   4        0.07        0.70      0.74 o 
   9   3   4        0.38        0.40      0.92 o 
   0   4   4      154.61      168.99      5.64 o 
   1   4   4      515.63      544.17      7.23 o 
   2   4   4      123.82      133.31      5.64 o 
   3   4   4      288.91      304.31      9.12 o 
   4   4   4       59.22       62.75      2.98 o 
   5   4   4       38.46       35.58      1.68 o 
   6   4   4       53.92       55.93      2.54 o 
   7   4   4        6.04        7.12      0.68 o 
   8   4   4        0.53        0.30      0.75 o 
   9   4   4        1.13        0.30      0.94 o 
   0   5   4      240.75      246.97      7.57 o 
   1   5   4      113.30      114.60      3.83 o 
   2   5   4      119.53      126.19      5.95 o 
   3   5   4      245.68      232.74      7.43 o 
   4   5   4        9.12        9.82      0.64 o 
   5   5   4       39.27       38.29      2.04 o 
   6   5   4        1.31        1.60      0.71 o 
   7   5   4        0.61       -0.10      0.31 o 
   8   5   4        5.51        1.00      0.14 o 
   9   5   4        1.55        1.90      0.93 o 
   0   6   4        3.28        5.21      0.53 o 
   1   6   4       22.44       24.13      0.83 o 
   2   6   4       22.32       21.75      1.05 o 
   3   6   4       19.23        4.41      0.20 o 
   4   6   4       20.24       18.64      1.13 o 
   5   6   4       41.92       46.61      2.26 o 
   6   6   4        4.35        8.32      0.84 o 
   7   6   4       21.13       21.25      1.13 o 
   8   6   4        3.58        6.41      0.97 o 
   0   7   4      108.22      102.94      4.52 o 
   1   7   4       59.57       59.28      2.16 o 
   2   7   4      237.67      239.66      6.11 o 
   3   7   4        7.89        4.61      0.69 o 
   4   7   4      171.24      173.50      4.42 o 
   5   7   4       17.88       15.24      0.93 o 
   6   7   4        2.37        3.21      0.80 o 
   7   7   4       16.43       23.15      0.95 o 
   8   7   4        6.64        1.10      0.22 o 
   0   8   4        4.61        5.41      0.71 o 
   1   8   4      184.40      201.37      3.52 o 
   2   8   4       48.90       45.81      2.28 o 
   3   8   4        0.25       -0.40      0.65 o 
   4   8   4        7.23        9.92      0.91 o 
   5   8   4        0.23        0.30      0.76 o 
   6   8   4       30.26       32.78      1.34 o 
   0   9   4       27.24       27.56      1.50 o 
   1   9   4        3.14        4.41      0.52 o 
   2   9   4        4.50        6.82      0.76 o 
   3   9   4        2.60        0.50      0.03 o 
   4   9   4        3.64        4.41      0.82 o 
   5   9   4        1.57        1.60      0.87 o 
   6   9   4        5.05        5.51      1.03 o 
   0  10   4       14.49       15.84      1.00 o 
   1  10   4        3.01        5.61      0.61 o 
   2  10   4        9.21       11.83      0.96 o 
   3  10   4        7.43        1.50      0.07 o 
   4  10   4        4.44        5.01      0.75 o 
   5  10   4        6.52       10.02      1.08 o 
   0  11   4        8.96       12.03      1.04 o 
   1  11   4        7.32        8.72      0.72 o 
   2  11   4        1.78        2.00      0.97 o 
   3  11   4        2.08        0.80      0.79 o 
   4  11   4        5.56        1.20      1.28 o 
   0  12   4        0.72        2.10      0.99 o 
   1  12   4        0.60        0.96      0.69 o 
   1   0   5     1903.18     1907.54     27.48 o 
   2   0   5       33.86       34.08      1.69 o 
   3   0   5       96.02       91.81      4.15 o 
   4   0   5      179.17      184.73      7.05 o 
   5   0   5       26.47       31.47      1.93 o 
   6   0   5        7.11        7.62      0.69 o 
   7   0   5       49.76       52.22      2.53 o 
   8   0   5       46.73       48.81      1.79 o 
   9   0   5        2.05        3.31      0.98 o 
   0   1   5      473.84      426.19      4.60 o 
   1   1   5      314.31      312.72      6.71 o 
   2   1   5       65.01       66.08      2.20 o 
   3   1   5      446.68      474.19      7.17 o 
   4   1   5        7.90        9.75      0.40 o 
   5   1   5      189.85      189.04      4.65 o 
   6   1   5       69.99       71.25      3.11 o 
   7   1   5        3.87        3.93      0.51 o 
   8   1   5        1.31        1.56      0.75 o 
   9   1   5       11.51       12.06      0.80 o 
   0   2   5       33.23       30.67      1.38 o 
   1   2   5      566.52      594.23      6.30 o 
   2   2   5      318.57      313.33      7.05 o 
   3   2   5       82.26       91.51      4.55 o 
   4   2   5       64.20       64.75      3.21 o 
   5   2   5        5.23        3.91      0.56 o 
   6   2   5       18.06       20.95      1.15 o 
   8   2   5        3.46        5.31      0.86 o 
   9   2   5        5.15        3.51      0.92 o 
   0   3   5      614.99      614.23      9.68 o 
   1   3   5      398.32      401.17      7.27 o 
   2   3   5      484.69      503.87      9.98 o 
   3   3   5      228.34      214.60      7.20 o 
   4   3   5       36.71       34.98      1.90 o 
   5   3   5       95.85      103.34      4.51 o 
   6   3   5       16.31       17.74      0.91 o 
   7   3   5       13.48        2.91      0.18 o 
   8   3   5       15.02       15.34      1.02 o 
   9   3   5        2.22        3.51      0.95 o 
   0   4   5        4.46        4.31      0.46 o 
   1   4   5     1482.90     1564.04     15.39 o 
   2   4   5       79.86       75.48      3.71 o 
   3   4   5       19.69       20.45      1.26 o 
   4   4   5       11.47       11.83      0.81 o 
   5   4   5       37.50       42.90      1.92 o 
   6   4   5        4.23        4.81      0.71 o 
   7   4   5       16.75       17.94      0.87 o 
   8   4   5        1.89        3.11      0.73 o 
   9   4   5        4.94        6.11      1.07 o 
   0   5   5       44.73       46.91      2.44 o 
   1   5   5       57.60       60.82      2.26 o 
   2   5   5        3.38        3.81      0.49 o 
   3   5   5        1.05        1.60      0.51 o 
   4   5   5       56.83       63.35      3.28 o 
   5   5   5        2.11        1.80      0.62 o 
   6   5   5       39.50       36.38      1.94 o 
   7   5   5        2.35        2.31      0.82 o 
   8   5   5        4.54        2.31      0.29 o 
   9   5   5        0.82        0.70      0.95 o 
   0   6   5      127.10      138.02      5.76 o 
   1   6   5      106.73      105.86      3.48 o 
   2   6   5       45.45       44.70      2.25 o 
   3   6   5      144.96      157.17      5.24 o 
   4   6   5       36.88       34.38      1.48 o 
   5   6   5       53.77       59.14      2.56 o 
   6   6   5        4.24        4.21      0.79 o 
   7   6   5        2.66        4.61      0.86 o 
   8   6   5        1.22        1.20      0.92 o 
   0   7   5       68.21       70.36      3.42 o 
   1   7   5       16.72       16.10      0.75 o 
   2   7   5       56.61       56.83      3.17 o 
   3   7   5      122.00      124.79      4.10 o 
   4   7   5        2.19        4.61      0.81 o 
   5   7   5       23.86       26.76      1.55 o 
   6   7   5       12.37       13.03      0.99 o 
   7   7   5        3.46        6.01      0.42 o 
   8   7   5        1.62        0.00      0.45 o 
   0   8   5       16.95       13.43      0.77 o 
   1   8   5       45.35       41.89      1.51 o 
   2   8   5       12.07       11.73      0.81 o 
   3   8   5        6.70        5.01      0.67 o 
   4   8   5       30.78       31.67      1.47 o 
   5   8   5        3.96        6.11      0.89 o 
   6   8   5        6.44        9.12      1.02 o 
   0   9   5        8.00        7.42      0.77 o 
   1   9   5       14.65       16.70      0.67 o 
   2   9   5        1.61        1.00      0.73 o 
   3   9   5       16.09        3.31      0.04 o 
   4   9   5        4.48        4.01      0.87 o 
   5   9   5        5.20        6.01      0.93 o 
   6   9   5        0.71        1.10      0.88 o 
   0  10   5       33.03       39.19      1.47 o 
   1  10   5        3.22        2.78      0.59 o 
   2  10   5        2.57        3.31      0.86 o 
   3  10   5        0.15        0.40      1.53 o 
   4  10   5        3.54        4.81      0.75 o 
   5  10   5        2.71        3.21      1.00 o 
   0  11   5       14.60       16.84      1.15 o 
   1  11   5        2.51        3.58      0.66 o 
   2  11   5       15.66       22.05      1.23 o 
   3  11   5        0.74        0.20      0.39 o 
   4  11   5        2.64        0.60      1.15 o 
   0  12   5        0.39        0.60      0.94 o 
   1  12   5        0.32        0.07      0.75 o 
   0   0   6     1907.54     2014.69     15.37 o 
   1   0   6       12.27       14.73      0.72 o 
   2   0   6        1.25        1.50      0.34 o 
   3   0   6      139.63      142.63      5.67 o 
   4   0   6      105.21      105.04      5.39 o 
   5   0   6       38.11       38.29      1.55 o 
   6   0   6        0.05        0.20      0.58 o 
   7   0   6       15.57       16.64      0.95 o 
   8   0   6       16.17       17.04      1.07 o 
   9   0   6       23.55       25.36      1.34 o 
   0   1   6       69.50       65.95      2.10 o 
   1   1   6     1014.13     1017.53      7.87 o 
   2   1   6      174.76      192.10      4.00 o 
   3   1   6      165.72      156.68      4.06 o 
   4   1   6       30.76       32.11      1.00 o 
   5   1   6       29.30       29.59      1.35 o 
   6   1   6        4.47        4.97      0.47 o 
   7   1   6       16.28       14.94      0.63 o 
   8   1   6        8.54        7.84      0.66 o 
   9   1   6        1.46        1.00      0.67 o 
   0   2   6       37.11       37.09      1.84 o 
   1   2   6      158.41      173.16      9.27 o 
   2   2   6       15.83       17.44      0.75 o 
   3   2   6      219.71      224.22      7.14 o 
   4   2   6       53.56       55.13      2.71 o 
   5   2   6      111.01      111.46      4.84 o 
   6   2   6        5.60        5.01      0.64 o 
   8   2   6        0.18        0.50      0.76 o 
   9   2   6        0.52        0.90      0.89 o 
   0   3   6      473.22      515.00      9.57 o 
   1   3   6      712.89      748.38      8.29 o 
   2   3   6      270.41      288.47      7.92 o 
   3   3   6      412.57      403.44      9.95 o 
   4   3   6       43.13       49.11      2.55 o 
   5   3   6        0.85        1.70      0.58 o 
   6   3   6       29.12       27.26      1.09 o 
   7   3   6       10.17        2.10      0.17 o 
   8   3   6        0.99        0.80      0.85 o 
   9   3   6        2.96        3.81      1.03 o 
   0   4   6      229.32      246.57      7.32 o 
   1   4   6      143.01      142.46      4.01 o 
   2   4   6        0.24        0.50      0.41 o 
   3   4   6      143.25      139.62      5.91 o 
   4   4   6       46.80       46.61      2.08 o 
   5   4   6      100.67      101.34      3.99 o 
   6   4   6       15.22       15.84      0.89 o 
   7   4   6       15.65       16.34      1.02 o 
   8   4   6        0.70        0.50      0.68 o 
   9   4   6        3.44        3.61      1.03 o 
   0   5   6       13.56       12.33      0.58 o 
   1   5   6      559.16      563.97      8.48 o 
   2   5   6        5.41        5.41      0.53 o 
   3   5   6      177.85      184.63      6.12 o 
   4   5   6        4.87        5.41      0.65 o 
   5   5   6        4.90        5.81      0.71 o 
   6   5   6        1.28        1.10      0.73 o 
   7   5   6        4.17        4.61      0.89 o 
   8   5   6        4.80        0.40      0.61 o 
   0   6   6        1.97        2.51      0.54 o 
   1   6   6       16.11       15.80      0.58 o 
   2   6   6       22.39       20.35      0.94 o 
   3   6   6       36.78       17.24      0.64 o 
   4   6   6        8.46        8.82      0.75 o 
   5   6   6        4.46        5.01      0.76 o 
   6   6   6        1.05        0.00      0.76 o 
   7   6   6       19.89       23.05      1.25 o 
   8   6   6        0.50       -0.10      0.93 o 
   0   7   6       27.55       28.37      1.19 o 
   1   7   6       26.04       28.82      1.03 o 
   2   7   6       13.77        5.11      0.72 o 
   3   7   6       16.04       13.83      0.95 o 
   4   7   6        3.67        4.31      0.75 o 
   5   7   6       33.04       36.79      1.69 o 
   6   7   6        0.94        2.31      0.83 o 
   7   7   6       13.63       18.64      1.16 o 
   0   8   6       53.78       45.31      2.04 o 
   1   8   6        0.90        1.25      0.48 o 
   2   8   6       32.29       31.87      1.42 o 
   3   8   6        2.08        0.80      0.30 o 
   4   8   6        0.95        1.10      0.78 o 
   5   8   6        4.81        5.91      0.90 o 
   6   8   6        0.27       -0.40      0.84 o 
   0   9   6        6.41        4.21      0.76 o 
   1   9   6        8.04        9.17      0.60 o 
   2   9   6        0.82        1.90      0.70 o 
   3   9   6        3.64        0.70      0.06 o 
   4   9   6        0.72        1.10      0.82 o 
   5   9   6        7.83        9.12      1.06 o 
   6   9   6        4.16        3.61      1.06 o 
   0  10   6        0.38        0.50      0.82 o 
   1  10   6        7.53       10.07      0.67 o 
   2  10   6        5.92        7.92      0.95 o 
   3  10   6        0.05        0.00      1.00 o 
   4  10   6        5.74        5.71      0.87 o 
   5  10   6        0.30        0.20      0.94 o 
   0  11   6        5.01        9.82      0.98 o 
   1  11   6        1.96        1.81      0.68 o 
   2  11   6        9.27       10.83      1.13 o 
   3  11   6        2.03        3.91      1.01 o 
   1   0   7      125.06      129.10      3.23 o 
   2   0   7     1932.80     1946.43     18.71 o 
   3   0   7       70.89       73.17      3.61 o 
   4   0   7      176.50      170.80      6.82 o 
   5   0   7       40.49       40.79      2.05 o 
   6   0   7        1.82        2.41      0.58 o 
   7   0   7        0.10       -0.20      0.71 o 
   8   0   7        1.19        2.51      0.81 o 
   9   0   7        0.03        0.00      0.93 o 
   0   1   7      192.22      202.57      5.52 o 
   1   1   7      620.80      686.90      5.82 o 
   2   1   7        9.11       12.45      0.53 o 
   3   1   7       85.76       98.29      5.16 o 
   4   1   7       71.27       79.25      3.00 o 
   5   1   7       56.59       61.11      2.36 o 
   6   1   7        4.41        4.53      0.70 o 
   7   1   7        1.34        1.40      0.49 o 
   8   1   7        0.55        1.20      1.20 o 
   9   1   7        0.75        0.70      0.66 o 
   0   2   7       27.39       45.21      2.36 o 
   1   2   7      365.60      357.32      5.60 o 
   2   2   7       74.66       69.56      3.71 o 
   3   2   7      240.14      240.76      7.85 o 
   4   2   7       29.01       31.97      1.76 o 
   5   2   7       47.40       52.62      2.49 o 
   6   2   7       10.47        8.92      0.74 o 
   8   2   7        4.74        4.61      0.75 o 
   9   2   7        3.35        3.21      0.97 o 
   0   3   7      394.13      464.18      9.59 o 
   1   3   7      223.69      205.60      4.60 o 
   2   3   7       78.40       79.89      4.35 o 
   3   3   7       13.91       13.33      0.58 o 
   4   3   7       31.13       29.17      1.49 o 
   5   3   7       23.53       23.45      1.25 o 
   6   3   7        2.71        2.21      0.74 o 
   7   3   7       22.44        4.61      0.17 o 
   8   3   7       16.98       13.13      0.95 o 
   9   3   7        7.89       10.12      1.11 o 
   0   4   7       46.35       43.90      2.18 o 
   1   4   7       67.27       72.97      2.65 o 
   2   4   7       37.06       41.10      2.13 o 
   3   4   7        7.82        9.02      0.62 o 
   4   4   7       23.32       23.66      1.67 o 
   5   4   7       94.63      100.03      3.75 o 
   6   4   7        0.37        0.80      0.69 o 
   7   4   7       32.39       32.07      1.49 o 
   8   4   7        0.47        0.40      0.79 o 
   9   4   7       10.10       11.63      1.21 o 
   0   5   7       17.71       19.04      1.02 o 
   1   5   7        6.26        7.57      0.40 o 
   2   5   7       20.78       25.86      1.16 o 
   3   5   7        6.05        5.51      0.63 o 
   4   5   7       47.21       54.43      2.67 o 
   5   5   7       13.66       14.73      0.87 o 
   6   5   7        7.06       10.02      0.87 o 
   7   5   7        6.02        7.62      0.94 o 
   8   5   7        3.47        2.61      0.98 o 
   0   6   7       14.65       16.24      0.73 o 
   1   6   7       70.08       82.75      2.97 o 
   2   6   7       23.07       21.05      1.28 o 
   3   6   7       31.47        7.02      0.24 o 
   4   6   7        0.46        0.80      0.67 o 
   5   6   7        7.10        8.72      0.84 o 
   6   6   7        3.27        3.81      0.77 o 
   7   6   7        1.20       -0.10      0.47 o 
   8   6   7        2.21        1.70      0.97 o 
   0   7   7       38.87       37.19      1.58 o 
   1   7   7       60.32       61.90      4.36 o 
   2   7   7        1.41        0.60      0.56 o 
   3   7   7        6.77        6.41      0.77 o 
   4   7   7        6.82        8.72      0.85 o 
   5   7   7        5.95        6.92      0.85 o 
   6   7   7        7.68        8.72      0.94 o 
   7   7   7        0.88        0.50      0.67 o 
   0   8   7        2.72        0.80      0.72 o 
   1   8   7       15.45       16.19      0.63 o 
   2   8   7       38.83       33.98      1.85 o 
   3   8   7        5.87        1.30      0.22 o 
   4   8   7        3.42        3.11      0.83 o 
   5   8   7        3.29        4.51      0.88 o 
   6   8   7        3.30        2.31      0.90 o 
   7   8   7        4.10        0.80      0.03 o 
   0   9   7        3.77        5.41      0.82 o 
   1   9   7        0.20        1.46      0.50 o 
   2   9   7        3.92        4.61      0.82 o 
   3   9   7        2.06        1.00      0.27 o 
   4   9   7        6.53        5.41      0.95 o 
   5   9   7        1.27        1.20      0.94 o 
   6   9   7        2.48        2.91      0.98 o 
   0  10   7        7.69       13.13      1.01 o 
   1  10   7        7.88       11.88      1.50 o 
   2  10   7        0.30        0.10      0.86 o 
   3  10   7       17.80        3.61      0.39 o 
   4  10   7        0.18        0.00      0.62 o 
   5  10   7        2.57        2.61      1.04 o 
   0  11   7        1.79        3.11      0.92 o 
   1  11   7        1.16        1.54      1.40 o 
   2  11   7       11.28       16.04      1.21 o 
   3  11   7        4.01        0.90      1.39 o 
   0   0   8     3152.60     3214.18     23.02 o 
   1   0   8       26.88       28.57      1.56 o 
   2   0   8      250.18      270.03      7.67 o 
   3   0   8      221.23      232.74      7.65 o 
   4   0   8      126.45      127.70      5.76 o 
   5   0   8        6.59        5.51      0.65 o 
   6   0   8       10.09       12.93      0.79 o 
   7   0   8        8.50        9.42      0.92 o 
   8   0   8        0.00        0.00      0.85 o 
   9   0   8        0.68       -0.30      0.92 o 
   0   1   8       17.25       16.14      0.61 o 
   1   1   8      287.59      298.68      4.55 o 
   2   1   8       80.33       84.79      2.88 o 
   3   1   8      266.43      275.43      5.95 o 
   4   1   8       43.83       44.29      1.63 o 
   5   1   8        7.80        7.66      0.47 o 
   6   1   8       56.17       58.16      2.16 o 
   7   1   8        6.22        7.78      0.57 o 
   8   1   8        1.80        1.95      0.62 o 
   9   1   8        0.25        0.30      0.65 o 
   0   2   8      115.92      116.57      4.95 o 
   1   2   8      182.03      193.43      4.49 o 
   2   2   8       68.23       66.76      3.27 o 
   3   2   8       88.36       92.41      4.12 o 
   4   2   8       35.17       33.08      1.36 o 
   5   2   8        8.87        6.01      0.71 o 
   6   2   8       15.41       16.84      0.89 o 
   8   2   8        6.33        6.62      0.96 o 
   9   2   8        0.48       -0.10      0.98 o 
   0   3   8        0.16        0.50      0.36 o 
   1   3   8       59.63       59.46      2.03 o 
   2   3   8      188.65      190.64      7.31 o 
   3   3   8       41.38       43.90      2.54 o 
   4   3   8       17.76       18.54      0.95 o 
   5   3   8       39.39       36.89      1.93 o 
   6   3   8       21.09       19.85      1.02 o 
   7   3   8       27.79        5.51      0.15 o 
   8   3   8        4.62        3.81      0.81 o 
   9   3   8        4.05        5.21      1.06 o 
   0   4   8       11.61       13.03      0.58 o 
   1   4   8       35.06       32.56      1.07 o 
   2   4   8      180.74      168.59      6.51 o 
   3   4   8       39.56       43.30      2.16 o 
   4   4   8       47.48       47.01      2.39 o 
   5   4   8       61.76       63.85      3.03 o 
   6   4   8        0.82       -0.20      0.73 o 
   7   4   8       20.59       21.15      0.98 o 
   8   4   8        0.36        2.00      0.75 o 
   0   5   8       21.62       20.75      1.12 o 
   1   5   8       31.15       32.38      1.12 o 
   2   5   8       28.13       29.97      1.43 o 
   3   5   8        4.48        5.61      0.63 o 
   4   5   8       12.18       13.93      0.87 o 
   5   5   8        9.56       13.03      0.87 o 
   6   5   8       29.06       30.97      1.55 o 
   7   5   8        6.62        6.11      0.98 o 
   8   5   8        2.71        5.11      0.73 o 
   0   6   8       36.21       36.28      1.56 o 
   1   6   8        6.90        5.56      0.46 o 
   2   6   8        9.86       11.53      0.72 o 
   3   6   8       68.72       13.73      0.08 o 
   4   6   8        0.77        0.50      0.67 o 
   5   6   8       12.18       12.73      0.91 o 
   6   6   8        1.85        2.41      0.80 o 
   7   6   8        2.84        0.60      0.02 o 
   8   6   8        2.20        0.00      0.55 o 
   0   7   8       15.44       14.63      0.82 o 
   1   7   8       30.41       28.90      1.10 o 
   2   7   8       46.47       17.54      0.73 o 
   3   7   8        9.88        5.91      0.71 o 
   4   7   8       10.70       10.22      0.92 o 
   5   7   8        6.17        8.92      0.88 o 
   6   7   8        2.14        3.71      0.90 o 
   0   8   8       93.77       90.11      2.80 o 
   1   8   8       29.37       31.51      1.35 o 
   2   8   8        7.32        7.72      0.84 o 
   3   8   8       16.09       14.03      0.77 o 
   4   8   8       18.77       18.54      1.03 o 
   5   8   8        1.22        2.10      0.82 o 
   6   8   8        3.71        4.41      1.01 o 
   0   9   8        0.82        0.20      0.74 o 
   1   9   8        3.11        4.01      0.57 o 
   2   9   8        3.28        3.41      0.80 o 
   3   9   8        2.36        0.50      0.05 o 
   4   9   8        2.93        2.00      0.90 o 
   5   9   8        2.79        3.61      0.99 o 
   0  10   8        0.38        0.90      0.81 o 
   1  10   8        6.61        8.79      0.67 o 
   2  10   8        0.53        1.70      0.88 o 
   3  10   8        3.33        0.70      0.10 o 
   4  10   8        7.82        1.80      1.86 o 
   0  11   8        8.00       11.13      1.16 o 
   1  11   8        7.37        9.40      0.79 o 
   2  11   8        3.44        4.11      1.06 o 
   1   0   9      332.82      342.60      5.93 o 
   2   0   9      138.54      141.53      6.17 o 
   3   0   9        0.00        0.70      0.45 o 
   4   0   9        5.66        6.31      0.60 o 
   5   0   9      113.02      121.98      4.54 o 
   6   0   9        0.10        0.50      0.63 o 
   7   0   9       11.94       15.94      1.01 o 
   8   0   9        3.11        3.11      0.87 o 
   9   0   9        0.07        1.50      0.87 o 
   0   1   9      161.94      150.65      4.00 o 
   1   1   9      357.85      370.06      4.43 o 
   2   1   9      173.11      164.90      4.48 o 
   3   1   9       86.58       89.91      3.09 o 
   4   1   9       54.86       51.69      1.88 o 
   5   1   9       11.40       12.53      0.53 o 
   6   1   9       10.25       10.47      0.58 o 
   7   1   9        0.81        1.20      0.53 o 
   8   1   9        2.49        3.16      0.62 o 
   9   1   9        2.25        2.85      1.00 o 
   0   2   9        1.10        2.71      0.39 o 
   1   2   9       12.13       13.85      0.47 o 
   2   2   9       31.79       31.97      1.73 o 
   3   2   9       12.20       13.73      0.64 o 
   4   2   9       64.73       64.85      3.78 o 
   5   2   9       38.79       42.20      2.08 o 
   6   2   9       48.15       52.42      2.39 o 
   7   2   9       16.42       25.06      0.97 o 
   8   2   9       16.68       19.55      1.18 o 
   9   2   9        1.55        2.00      0.98 o 
   0   3   9        3.08        2.00      0.42 o 
   1   3   9       58.76       56.98      2.31 o 
   2   3   9        6.45        6.82      0.54 o 
   3   3   9       84.39       82.69      3.81 o 
   4   3   9      115.55      114.67      4.57 o 
   5   3   9       70.52       79.79      3.27 o 
   6   3   9       51.04       57.63      2.36 o 
   7   3   9        0.12       -0.10      0.17 o 
   8   3   9        7.00        7.22      1.02 o 
   0   4   9      156.07      153.06      6.14 o 
   1   4   9       35.04       35.05      1.20 o 
   2   4   9      126.72      125.99      5.39 o 
   3   4   9      249.99      237.85      6.58 o 
   4   4   9      118.50      129.80      4.51 o 
   5   4   9        2.03        4.01      0.75 o 
   6   4   9       11.79       13.53      0.97 o 
   7   4   9       11.88       13.83      0.93 o 
   8   4   9        2.70        0.70      0.85 o 
   0   5   9        2.39        1.40      0.59 o 
   1   5   9       91.54       95.08      3.30 o 
   2   5   9       16.00       16.04      0.84 o 
   3   5   9        3.23        2.91      0.64 o 
   4   5   9       52.85       56.93      2.69 o 
   5   5   9        7.14        8.92      0.80 o 
   6   5   9       21.31       24.46      1.30 o 
   7   5   9        0.73        2.21      0.85 o 
   0   6   9        0.80        0.80      0.60 o 
   1   6   9       94.41       89.11      3.06 o 
   2   6   9       26.78       26.76      1.32 o 
   3   6   9        8.94        2.00      0.06 o 
   4   6   9       10.22        9.62      0.86 o 
   5   6   9       11.52       16.94      0.97 o 
   6   6   9        0.25        0.20      0.71 o 
   0   7   9        0.01        0.90      0.65 o 
   1   7   9      121.73      123.11      3.71 o 
   2   7   9        1.54        0.50      0.26 o 
   3   7   9       31.16       26.16      1.27 o 
   4   7   9        3.03        3.11      0.81 o 
   5   7   9        0.79        1.30      0.78 o 
   6   7   9        0.31       -0.60      0.85 o 
   0   8   9        8.36        9.02      0.86 o 
   1   8   9       14.86       15.32      0.85 o 
   2   8   9        9.02        9.72      0.84 o 
   3   8   9        3.01        0.10      0.55 o 
   4   8   9        0.30       -0.60      0.78 o 
   5   8   9        5.15        5.61      0.94 o 
   6   8   9        4.08        4.71      0.97 o 
   0   9   9        6.49       10.93      0.87 o 
   1   9   9        5.14        6.88      0.62 o 
   2   9   9       12.71       11.33      0.99 o 
   3   9   9        4.25        0.80      0.07 o 
   4   9   9        1.86        1.00      0.91 o 
   5   9   9        5.19        7.12      1.08 o 
   0  10   9        0.30        1.60      0.76 o 
   1  10   9        1.82        3.34      0.63 o 
   2  10   9        8.49       10.93      1.10 o 
   3  10   9        8.95        1.80      0.09 o 
   4  10   9        2.18        2.31      0.78 o 
   0  11   9        6.08        6.21      1.10 o 
   1  11   9        1.82        3.71      0.77 o 
   2  11   9        9.29       12.93      1.24 o 
   0   0  10        6.73        6.41      0.43 o 
   1   0  10        7.61        5.31      0.30 o 
   2   0  10        1.81        5.71      0.47 o 
   3   0  10        0.05       -0.10      0.43 o 
   4   0  10        1.75        1.50      0.52 o 
   5   0  10        5.41        6.41      0.69 o 
   6   0  10        4.92        6.31      0.80 o 
   7   0  10       15.76       16.94      1.04 o 
   8   0  10        0.06       -0.40      0.80 o 
   9   0  10        0.20       -0.60      0.96 o 
   0   1  10       92.59       84.30      2.72 o 
   1   1  10        9.09        9.93      0.25 o 
   2   1  10        0.94        0.50      0.29 o 
   3   1  10       24.28       25.79      1.25 o 
   4   1  10       42.42       43.27      2.71 o 
   5   1  10        0.74        1.10      0.70 o 
   6   1  10       20.62       20.25      0.68 o 
   7   1  10       12.82       14.13      0.69 o 
   8   1  10        0.42        1.26      0.60 o 
   9   1  10        3.12        4.62      0.77 o 
   0   2  10       58.48       51.92      2.84 o 
   1   2  10        0.12        0.56      0.28 o 
   2   2  10        1.73        3.71      0.50 o 
   3   2  10      102.31      106.55      4.98 o 
   4   2  10       17.66       16.84      0.85 o 
   5   2  10       70.46       74.97      3.06 o 
   6   2  10        3.29        3.71      0.77 o 
   7   2  10        0.41        2.71      0.60 o 
   8   2  10        4.16        5.31      0.86 o 
   0   3  10       14.89       17.24      1.04 o 
   1   3  10      204.31      205.83      6.47 o 
   2   3  10       90.86       93.32      4.54 o 
   3   3  10      128.43      130.00      5.09 o 
   4   3  10       90.31       96.83      3.91 o 
   5   3  10       43.48       46.21      2.29 o 
   6   3  10        3.55        2.81      0.79 o 
   8   3  10        6.82        6.11      1.05 o 
   0   4  10      270.91      285.46      7.67 o 
   1   4  10      294.86      270.40      5.27 o 
   2   4  10      162.19      164.28      5.68 o 
   3   4  10      172.45      164.88      5.13 o 
   4   4  10        9.44       11.03      0.87 o 
   5   4  10       12.12       11.23      0.84 o 
   6   4  10        4.54        3.91      0.81 o 
   7   4  10        0.06        0.20      0.77 o 
   8   4  10        2.14        1.00      0.82 o 
   0   5  10      125.25      122.48      4.74 o 
   1   5  10      215.70      209.73      4.20 o 
   2   5  10       22.95       25.46      1.49 o 
   3   5  10       35.52       38.49      2.22 o 
   4   5  10        7.54        9.52      0.82 o 
   5   5  10        2.43        2.81      0.77 o 
   6   5  10        8.30        8.42      0.93 o 
   7   5  10        2.29        2.21      0.89 o 
   8   5  10        2.11        1.40      0.85 o 
   0   6  10       12.36       10.22      0.72 o 
   1   6  10       35.00       35.76      1.23 o 
   2   6  10       10.01       10.52      0.76 o 
   3   6  10       65.37       13.03      0.10 o 
   4   6  10        2.30        1.60      0.79 o 
   5   6  10       14.56       15.84      0.93 o 
   6   6  10        1.45        1.20      0.79 o 
   7   6  10        0.45       -0.10      0.29 o 
   0   7  10        2.23        2.81      0.64 o 
   1   7  10       15.73       20.23      0.80 o 
   2   7  10        8.50        1.80      0.10 o 
   3   7  10       16.75       16.84      0.93 o 
   4   7  10        2.87        4.91      0.81 o 
   5   7  10        6.98        7.22      0.92 o 
   6   7  10        3.37        4.41      0.94 o 
   0   8  10        3.73        4.31      0.77 o 
   1   8  10        3.63        3.83      0.60 o 
   2   8  10        7.19       10.02      0.86 o 
   3   8  10        9.21       11.03      0.89 o 
   4   8  10        0.20        0.60      0.82 o 
   5   8  10        1.72        1.00      0.92 o 
   6   8  10        0.17       -0.50      0.94 o 
   0   9  10        2.06        2.51      0.75 o 
   1   9  10        0.90        0.95      0.52 o 
   2   9  10        1.97        1.90      0.84 o 
   3   9  10        8.28        1.90      0.22 o 
   4   9  10        4.94        5.11      0.97 o 
   5   9  10        1.30        2.10      0.99 o 
   0  10  10        0.08        0.10      0.85 o 
   1  10  10        3.69        4.71      0.63 o 
   2  10  10        0.40        0.80      0.92 o 
   3  10  10        1.16        0.80      1.48 o 
   0  11  10        7.78        9.72      1.16 o 
   1  11  10        0.59        1.70      0.70 o 
   1   0  11       10.03        8.62      0.43 o 
   2   0  11        2.33        2.51      0.50 o 
   3   0  11        0.20        0.40      0.47 o 
   4   0  11        9.24        7.82      0.65 o 
   5   0  11        2.93        1.90      0.68 o 
   6   0  11       30.17       34.38      1.56 o 
   7   0  11        0.49        1.10      0.78 o 
   8   0  11        7.10        8.82      1.08 o 
   0   1  11       93.21       90.61      2.97 o 
   1   1  11       12.26       11.62      0.35 o 
   2   1  11       36.05       32.71      1.02 o 
   3   1  11        5.35        4.69      0.90 o 
   4   1  11        2.72        1.82      0.44 o 
   5   1  11        4.84        4.56      0.48 o 
   6   1  11        3.70        3.13      0.54 o 
   7   1  11        0.82        1.40      0.57 o 
   8   1  11        0.04       -0.15      0.63 o 
   0   2  11       72.76       66.55      3.25 o 
   1   2  11       24.64       26.41      1.45 o 
   2   2  11      230.81      224.72      6.77 o 
   3   2  11       15.01       14.13      0.74 o 
   4   2  11       51.46       50.52      2.66 o 
   5   2  11       16.68       17.04      1.07 o 
   6   2  11        2.28        3.11      0.77 o 
   7   2  11       13.77       14.73      1.03 o 
   8   2  11        3.35        2.91      0.97 o 
   0   3  11      248.24      235.55      7.14 o 
   1   3  11      185.62      189.29      4.52 o 
   2   3  11      269.82      262.31      7.04 o 
   3   3  11       32.54       36.08      1.84 o 
   4   3  11       11.07        8.42      0.83 o 
   5   3  11       30.41       29.57      1.77 o 
   6   3  11       13.43       13.83      0.99 o 
   8   3  11        0.44       -0.70      0.92 o 
   0   4  11        0.16        1.70      0.72 o 
   1   4  11      286.80      272.96      4.97 o 
   2   4  11        3.06        3.31      0.70 o 
   3   4  11       94.22       90.11      3.69 o 
   4   4  11       10.52       10.32      0.86 o 
   5   4  11       24.42       25.86      1.37 o 
   6   4  11        4.19        4.71      0.85 o 
   7   4  11        0.70        1.60      0.65 o 
   8   4  11        0.35       -0.10      0.77 o 
   0   5  11      277.74      287.47      6.58 o 
   1   5  11      177.64      172.99      3.53 o 
   2   5  11      168.84      165.59      4.76 o 
   3   5  11        2.04        2.81      0.72 o 
   4   5  11        6.79        7.52      0.83 o 
   5   5  11        7.76        6.92      0.87 o 
   6   5  11        0.09        0.60      0.82 o 
   7   5  11        1.49        2.21      0.87 o 
   0   6  11        4.39        6.52      0.77 o 
   1   6  11       24.81       29.15      0.96 o 
   2   6  11        9.90       13.13      0.86 o 
   3   6  11        2.78        0.40      0.14 o 
   4   6  11        5.18        5.01      0.85 o 
   5   6  11        9.17       10.22      1.01 o 
   6   6  11        0.27        0.20      0.87 o 
   7   6  11        1.00       -0.50      0.86 o 
   0   7  11       15.28       16.04      0.87 o 
   1   7  11       20.73       20.86      0.73 o 
   2   7  11        0.16        0.10      0.12 o 
   3   7  11        7.11        8.62      0.80 o 
   4   7  11       10.65       11.73      1.00 o 
   5   7  11        5.68        6.52      0.91 o 
   6   7  11        1.01        1.30      0.92 o 
   0   8  11       18.08       18.64      1.02 o 
   1   8  11        5.56        6.82      0.60 o 
   2   8  11        1.81        1.50      0.79 o 
   3   8  11        2.77        2.21      1.15 o 
   4   8  11        2.49        2.41      0.90 o 
   5   8  11        1.05        1.10      0.90 o 
   0   9  11        2.77        3.01      0.84 o 
   1   9  11        3.42        4.17      0.62 o 
   2   9  11        0.16        1.20      0.80 o 
   3   9  11        0.17        0.00      0.31 o 
   4   9  11        2.80        2.21      1.01 o 
   0  10  11        3.92        6.82      1.02 o 
   1  10  11        0.63        0.45      0.64 o 
   2  10  11        2.87        3.11      1.02 o 
   3  10  11        4.13        0.70      0.13 o 
   0   0  12      409.33      383.19      8.99 o 
   1   0  12       20.86       20.25      0.79 o 
   2   0  12       88.13       89.61      4.48 o 
   3   0  12        3.82        4.01      0.61 o 
   4   0  12        2.85        3.11      0.69 o 
   5   0  12        0.01        0.20      0.67 o 
   6   0  12        0.43        0.10      0.77 o 
   7   0  12        1.40        2.10      0.87 o 
   8   0  12        5.51        4.11      1.09 o 
   0   1  12        0.32        0.00      0.36 o 
   1   1  12       20.52       20.46      0.53 o 
   2   1  12       37.68       36.46      1.36 o 
   3   1  12       21.48       21.52      0.76 o 
   4   1  12       44.95       47.89      2.96 o 
   5   1  12       12.02       11.61      1.00 o 
   6   1  12        5.37        6.40      0.59 o 
   7   1  12        1.54        0.64      0.62 o 
   8   1  12        2.81        2.21      0.66 o 
   0   2  12        0.01       -0.30      0.56 o 
   1   2  12       21.35       22.08      0.90 o 
   2   2  12      164.58      164.68      5.54 o 
   3   2  12       14.01       17.14      0.82 o 
   4   2  12      109.27      107.25      3.67 o 
   5   2  12        2.76        4.11      0.78 o 
   6   2  12       19.11       19.65      1.04 o 
   7   2  12        0.78        0.10      0.84 o 
   8   2  12        0.54        0.40      0.77 o 
   0   3  12      570.28      558.30      9.77 o 
   1   3  12       56.34       55.62      1.89 o 
   2   3  12       48.47       45.51      2.08 o 
   3   3  12       83.62       77.78      3.47 o 
   4   3  12       21.27       24.96      1.28 o 
   5   3  12       13.68       13.23      0.94 o 
   6   3  12        3.68        3.61      0.82 o 
   8   3  12        0.04        0.10      0.88 o 
   0   4  12      102.50      108.65      4.28 o 
   1   4  12      134.25      125.06      3.23 o 
   2   4  12       81.28       82.09      3.58 o 
   3   4  12      108.93      112.36      3.63 o 
   4   4  12       23.36       23.25      1.11 o 
   5   4  12        3.92        2.31      0.80 o 
   6   4  12        1.39        1.90      0.74 o 
   7   4  12        1.12        3.71      0.52 o 
   0   5  12      109.95      103.04      3.80 o 
   1   5  12       39.98       40.49      1.58 o 
   2   5  12       19.14       17.84      0.97 o 
   3   5  12       33.41       31.67      1.45 o 
   4   5  12       20.28       20.95      1.03 o 
   5   5  12        5.80        6.41      0.88 o 
   6   5  12        1.80        2.71      0.84 o 
   7   5  12        2.98        2.81      0.99 o 
   0   6  12        3.47        4.01      0.71 o 
   1   6  12       34.36       35.88      1.15 o 
   2   6  12       10.98       12.83      0.89 o 
   3   6  12       11.66       10.52      0.74 o 
   4   6  12       13.34       13.93      1.01 o 
   5   6  12        0.25        1.40      0.81 o 
   6   6  12       12.40       12.63      1.14 o 
   7   6  12        1.33        3.71      0.83 o 
   0   7  12        0.22        0.90      0.69 o 
   1   7  12        9.89       12.33      0.64 o 
   2   7  12       33.77        6.72      0.22 o 
   3   7  12        2.86        3.31      0.80 o 
   4   7  12        6.41        8.42      0.97 o 
   5   7  12        0.58        0.60      0.86 o 
   6   7  12        1.40        1.70      0.95 o 
   0   8  12        8.10        8.32      0.89 o 
   1   8  12        0.75        0.31      0.80 o 
   2   8  12        2.01        2.51      0.78 o 
   3   8  12        4.84        1.40      2.77 o 
   4   8  12        3.54        3.91      0.92 o 
   5   8  12        1.50        1.60      0.98 o 
   0   9  12        5.18       10.72      0.98 o 
   1   9  12        0.47        0.25      0.62 o 
   2   9  12        4.39        4.31      0.98 o 
   3   9  12        6.08        1.30      0.08 o 
   4   9  12        1.77        1.90      1.04 o 
   0  10  12        1.99        3.41      1.03 o 
   1  10  12        0.83        1.65      0.68 o 
   2  10  12        9.59       14.33      1.30 o 
   1   0  13      117.50       99.93      3.11 o 
   2   0  13        0.19        0.40      0.55 o 
   3   0  13       95.55       94.72      3.82 o 
   4   0  13       29.85       31.07      1.63 o 
   5   0  13        5.40        7.72      0.83 o 
   6   0  13       26.85       30.47      1.43 o 
   7   0  13        2.77        2.41      0.90 o 
   8   0  13        0.34        0.00      0.95 o 
   0   1  13       60.63       61.74      2.38 o 
   1   1  13        0.63        0.91      0.35 o 
   2   1  13       31.52       29.61      1.17 o 
   3   1  13       20.64       20.26      0.67 o 
   4   1  13       17.51       17.94      0.85 o 
   5   1  13        1.81        2.06      0.53 o 
   6   1  13        5.44        5.86      0.60 o 
   7   1  13        2.83        3.02      0.64 o 
   8   1  13        0.00        0.40      0.64 o 
   0   2  13        0.13       -0.50      0.62 o 
   1   2  13       70.67       68.04      2.37 o 
   2   2  13      152.97      160.77      4.89 o 
   3   2  13       16.91       15.94      1.00 o 
   4   2  13      103.02      110.66      3.40 o 
   5   2  13        4.24        5.31      0.82 o 
   6   2  13        5.69        5.21      0.89 o 
   7   2  13        0.02        2.00      0.82 o 
   8   2  13        0.72        1.10      0.92 o 
   0   3  13      324.88      317.04      6.86 o 
   1   3  13        5.22        4.38      0.51 o 
   2   3  13      177.58      179.52      4.86 o 
   3   3  13        4.08        4.91      0.76 o 
   4   3  13        2.46        2.21      0.76 o 
   5   3  13       18.42       18.84      1.04 o 
   6   3  13        0.76        1.30      0.82 o 
   0   4  13       49.00       42.10      1.88 o 
   1   4  13       75.19       74.80      2.26 o 
   2   4  13       53.42       48.51      2.37 o 
   3   4  13        5.38        5.71      0.77 o 
   4   4  13       15.16       17.74      1.01 o 
   5   4  13       10.61       11.13      1.00 o 
   6   4  13        0.40        0.10      0.87 o 
   7   4  13        4.17        3.31      0.75 o 
   0   5  13       83.15       78.38      2.97 o 
   1   5  13        8.47        8.78      0.57 o 
   2   5  13       49.65       49.21      2.26 o 
   3   5  13       15.80       18.34      0.99 o 
   4   5  13        3.68        2.61      0.83 o 
   5   5  13       22.88       23.25      1.19 o 
   6   5  13        0.09       -0.60      0.90 o 
   7   5  13        3.82        5.51      1.07 o 
   0   6  13        0.37        0.60      0.67 o 
   1   6  13        4.18        3.87      0.53 o 
   2   6  13       12.74       11.73      0.89 o 
   3   6  13        7.88        8.22      0.90 o 
   4   6  13        6.61        5.21      0.95 o 
   5   6  13        1.55        2.10      0.87 o 
   6   6  13        0.40        0.30      0.94 o 
   0   7  13        1.57        0.90      0.72 o 
   1   7  13        3.81        4.32      0.55 o 
   2   7  13        4.26        5.11      0.84 o 
   3   7  13        4.94        6.62      0.67 o 
   4   7  13       12.33       14.03      1.16 o 
   5   7  13        1.95        0.40      0.94 o 
   0   8  13        0.04        0.40      0.79 o 
   1   8  13        3.03        3.66      0.60 o 
   2   8  13        0.65        0.10      0.85 o 
   3   8  13        2.99        0.70      1.38 o 
   4   8  13        6.05        8.02      1.06 o 
   5   8  13        1.03        1.30      1.01 o 
   0   9  13        1.29        2.71      0.92 o 
   1   9  13        0.77        1.50      1.00 o 
   2   9  13        3.23        4.91      1.04 o 
   3   9  13        3.90        0.80      0.19 o 
   0  10  13        3.43        5.91      1.09 o 
   0   0  14        0.67        2.31      0.58 o 
   1   0  14        6.30        4.21      0.46 o 
   2   0  14       17.57       16.04      0.83 o 
   3   0  14       67.37       59.34      2.85 o 
   4   0  14        8.55        7.02      0.85 o 
   5   0  14       15.92       18.54      1.01 o 
   6   0  14        4.92        5.31      0.92 o 
   7   0  14        0.34        0.20      0.89 o 
   0   1  14      128.47      118.07      3.82 o 
   1   1  14       66.88       65.71      1.76 o 
   2   1  14       60.35       61.84      2.08 o 
   3   1  14       50.46       46.50      1.67 o 
   4   1  14        1.24        1.40      0.52 o 
   5   1  14       37.40       39.06      1.21 o 
   6   1  14        1.32        1.75      0.58 o 
   7   1  14        2.88        2.86      0.69 o 
   0   2  14        5.22        4.11      0.66 o 
   1   2  14       55.85       54.33      1.76 o 
   2   2  14       17.76       18.44      0.97 o 
   3   2  14        0.99        0.60      0.70 o 
   4   2  14       22.34       21.25      1.08 o 
   5   2  14       11.00       12.03      0.97 o 
   6   2  14       20.31       21.45      1.18 o 
   7   2  14        1.49        1.20      0.92 o 
   0   3  14      167.37      159.27      4.47 o 
   1   3  14       23.87       25.77      0.86 o 
   2   3  14       73.99       69.46      3.03 o 
   3   3  14       25.57       25.16      1.38 o 
   4   3  14       12.81       12.53      1.00 o 
   5   3  14       13.37       15.03      1.07 o 
   6   3  14       16.79       18.64      1.20 o 
   7   3  14        6.21        1.30      0.17 o 
   0   4  14       10.74       11.63      0.77 o 
   1   4  14        2.40        3.00      0.50 o 
   2   4  14        2.33        1.90      0.73 o 
   3   4  14        8.52        8.72      0.82 o 
   4   4  14        4.20        5.31      0.87 o 
   5   4  14        1.30        1.10      0.81 o 
   6   4  14        1.42        0.80      0.98 o 
   7   4  14       14.29       13.03      1.30 o 
   0   5  14        0.00        0.00      0.68 o 
   1   5  14       29.36       27.80      1.00 o 
   2   5  14        9.06       10.22      0.90 o 
   3   5  14       24.27       23.76      1.18 o 
   4   5  14        4.01        4.11      0.92 o 
   5   5  14        0.49        1.90      0.84 o 
   6   5  14        1.32        2.61      0.95 o 
   0   6  14        1.04        1.40      0.68 o 
   1   6  14        0.43        0.46      0.50 o 
   2   6  14        0.52        1.30      0.74 o 
   3   6  14        2.89        3.01      0.85 o 
   4   6  14        5.22        7.22      0.93 o 
   5   6  14        0.26        2.10      0.87 o 
   6   6  14       11.19       13.53      1.19 o 
   0   7  14        3.59        3.31      0.82 o 
   1   7  14        1.86        1.62      0.57 o 
   2   7  14        6.87        6.01      0.93 o 
   3   7  14        0.41        0.80      0.95 o 
   4   7  14        0.24        0.60      0.92 o 
   5   7  14        5.18        5.51      1.05 o 
   0   8  14        1.87        3.11      0.85 o 
   1   8  14        1.20        1.30      0.61 o 
   2   8  14        7.77       11.13      1.03 o 
   3   8  14        6.88        1.90      3.30 o 
   4   8  14        7.57        9.12      1.15 o 
   0   9  14        6.93       10.42      1.08 o 
   1   9  14        4.12        6.87      0.76 o 
   2   9  14        2.23        2.00      1.03 o 
   1   0  15      127.43      115.27      4.30 o 
   2   0  15       15.75       13.03      0.85 o 
   3   0  15       46.71       49.41      2.36 o 
   4   0  15        0.04        0.60      0.71 o 
   5   0  15        0.34        1.60      0.77 o 
   6   0  15        0.05       -0.70      0.87 o 
   7   0  15        0.89        0.90      0.91 o 
   0   1  15       94.17       87.70      2.51 o 
   1   1  15        7.75        7.82      0.48 o 
   2   1  15       88.34       83.50      2.18 o 
   3   1  15       31.57       32.05      1.03 o 
   4   1  15       17.11       16.37      0.70 o 
   5   1  15        7.20        7.43      0.68 o 
   6   1  15        2.32        1.96      0.63 o 
   7   1  15        3.32        3.31      0.69 o 
   0   2  15       45.56       43.00      2.36 o 
   1   2  15       16.21       15.76      0.62 o 
   2   2  15       73.63       78.98      2.85 o 
   3   2  15       24.05       24.46      1.27 o 
   4   2  15       72.12       78.58      2.29 o 
   5   2  15       13.81       15.14      1.09 o 
   6   2  15        4.32        4.81      0.97 o 
   7   2  15        3.14        2.21      1.04 o 
   0   3  15        3.04        2.31      0.71 o 
   1   3  15       11.63       12.38      0.59 o 
   2   3  15       12.63       11.73      0.84 o 
   3   3  15       14.63       13.93      0.98 o 
   4   3  15       14.62       15.74      1.04 o 
   5   3  15       12.87       15.64      1.13 o 
   6   3  15        1.99        0.20      0.99 o 
   7   3  15        0.73        0.30      0.31 o 
   0   4  15        0.55        1.20      0.67 o 
   1   4  15        0.53        0.82      0.60 o 
   2   4  15        6.47        5.91      0.80 o 
   3   4  15        2.23        1.50      0.77 o 
   4   4  15       13.98       14.93      1.06 o 
   5   4  15       17.02       17.04      1.15 o 
   6   4  15        8.70       11.63      1.14 o 
   0   5  15       11.46       11.83      0.91 o 
   1   5  15        3.84        4.10      0.75 o 
   2   5  15       15.80       15.74      1.00 o 
   3   5  15        1.10        2.00      0.80 o 
   4   5  15        3.47        3.31      0.90 o 
   5   5  15       11.87       13.03      1.10 o 
   6   5  15        3.60        4.21      1.07 o 
   0   6  15        1.76        1.20      0.84 o 
   1   6  15       21.60       26.00      0.90 o 
   2   6  15        1.81        2.41      0.82 o 
   3   6  15        1.52        1.20      0.85 o 
   4   6  15       11.95       15.24      1.13 o 
   5   6  15        1.87        3.41      0.99 o 
   0   7  15        9.22        9.02      0.94 o 
   1   7  15        0.48        1.51      0.55 o 
   2   7  15        3.50        5.51      0.88 o 
   3   7  15        2.42        0.50      2.49 o 
   4   7  15        5.89        8.22      1.09 o 
   0   8  15        5.57        4.61      0.99 o 
   1   8  15        2.50        3.34      0.67 o 
   2   8  15        4.62        6.01      1.03 o 
   3   8  15        0.81        0.80      0.92 o 
   0   9  15        3.30        5.71      1.01 o 
   1   9  15        1.75        3.84      0.75 o 
   0   0  16        8.69       10.52      0.84 o 
   1   0  16        1.64        1.30      0.62 o 
   2   0  16       24.02       25.96      1.21 o 
   3   0  16       18.62       15.84      0.94 o 
   4   0  16        4.76        4.01      0.82 o 
   5   0  16        5.96        6.31      0.89 o 
   6   0  16        1.34        2.10      0.86 o 
   7   0  16        0.04       -0.20      0.89 o 
   0   1  16       38.33       32.88      2.70 o 
   1   1  16       37.81       34.34      0.85 o 
   2   1  16       10.33        8.96      0.58 o 
   3   1  16        4.01        4.83      0.56 o 
   4   1  16        0.89        0.77      0.55 o 
   5   1  16        4.39        4.59      0.95 o 
   6   1  16        1.39        1.62      0.62 o 
   7   1  16        1.23        1.65      0.67 o 
   0   2  16       16.47       14.93      0.90 o 
   1   2  16       11.20       10.94      0.57 o 
   2   2  16        9.02        6.41      0.85 o 
   3   2  16       11.71        9.82      0.96 o 
   4   2  16       26.87       28.57      1.44 o 
   5   2  16        1.81        2.51      0.88 o 
   6   2  16       11.16       11.53      1.14 o 
   0   3  16        0.03       -0.10      0.66 o 
   1   3  16        5.65        3.57      0.51 o 
   2   3  16        3.54        4.41      0.74 o 
   3   3  16        2.68        2.81      0.77 o 
   4   3  16        5.09        5.11      0.87 o 
   5   3  16        6.30        6.11      0.98 o 
   6   3  16        9.58       11.73      1.15 o 
   0   4  16        2.88        1.40      0.75 o 
   1   4  16        0.48        0.80      0.49 o 
   2   4  16        4.76        4.61      0.78 o 
   3   4  16        2.01        1.20      0.79 o 
   4   4  16        0.13       -0.70      0.86 o 
   5   4  16        0.61       -0.60      0.90 o 
   6   4  16        0.23        0.50      0.91 o 
   0   5  16        4.92        3.91      0.88 o 
   1   5  16        4.76        4.93      0.62 o 
   2   5  16        5.66        7.72      0.89 o 
   3   5  16        3.70        2.41      0.87 o 
   4   5  16        0.17        0.00      0.89 o 
   5   5  16        0.14        0.30      0.91 o 
   0   6  16        4.15        4.91      0.91 o 
   1   6  16        4.44        4.53      1.05 o 
   2   6  16        0.13       -0.60      0.81 o 
   3   6  16        6.44        8.02      0.98 o 
   4   6  16        0.79        0.70      0.94 o 
   5   6  16        0.14       -0.50      0.97 o 
   0   7  16        0.01       -0.30      0.86 o 
   1   7  16        0.73        1.65      0.62 o 
   2   7  16        0.21       -0.10      0.92 o 
   3   7  16        0.26        0.30      0.87 o 
   4   7  16        0.87        1.10      0.94 o 
   0   8  16        0.73        1.20      0.93 o 
   1   8  16        0.44        1.33      1.10 o 
   2   8  16        2.78        1.10      1.04 o 
   1   0  17        1.47        1.60      0.47 o 
   2   0  17        1.43        0.70      0.73 o 
   3   0  17        3.24        1.70      0.80 o 
   4   0  17        2.56        3.11      0.79 o 
   5   0  17        0.00        0.00      0.85 o 
   6   0  17        0.04        0.80      0.90 o 
   0   1  17        1.70        0.80      0.49 o 
   1   1  17        3.31        2.26      0.65 o 
   2   1  17        1.22        2.01      0.51 o 
   3   1  17        5.52        5.54      1.10 o 
   4   1  17        0.06        0.56      0.65 o 
   5   1  17        1.41        1.90      0.63 o 
   6   1  17        0.26        1.00      0.66 o 
   0   2  17        5.56        1.70      0.72 o 
   1   2  17        1.08        0.81      0.70 o 
   2   2  17        4.17        3.31      0.74 o 
   3   2  17        1.56       -0.30      0.82 o 
   4   2  17        2.69        3.21      0.87 o 
   5   2  17        2.54        2.91      0.89 o 
   6   2  17        7.70       10.52      1.14 o 
   0   3  17        2.55        2.21      0.76 o 
   1   3  17        2.60        3.80      0.54 o 
   2   3  17        2.32        0.90      0.78 o 
   3   3  17        3.99        3.31      0.80 o 
   4   3  17        2.52        3.71      0.88 o 
   5   3  17        2.47        4.51      0.93 o 
   6   3  17        0.76        0.10      1.03 o 
   0   4  17        0.70        1.10      0.71 o 
   1   4  17        1.83        2.36      0.56 o 
   2   4  17        1.36        2.51      0.83 o 
   3   4  17        5.94        6.52      0.98 o 
   4   4  17        1.02        0.80      0.93 o 
   5   4  17        0.70        1.90      0.92 o 
   0   5  17        3.40        4.61      0.88 o 
   1   5  17        1.67        1.40      0.60 o 
   2   5  17        0.33        0.10      0.83 o 
   3   5  17        1.28        0.80      0.89 o 
   4   5  17        0.73        0.90      0.94 o 
   5   5  17        2.00        3.61      0.98 o 
   0   6  17        0.22       -0.60      0.84 o 
   1   6  17        2.31        2.06      0.63 o 
   2   6  17        1.13        1.60      0.93 o 
   3   6  17        6.54        8.92      1.06 o 
   4   6  17        1.13        0.90      1.04 o 
   0   7  17        1.09        2.21      0.94 o 
   1   7  17        1.13        1.50      0.68 o 
   2   7  17        0.05       -0.50      0.95 o 
   3   7  17        0.56        0.20      0.24 o 
   0   0  18        0.12        0.00      0.72 o 
   1   0  18       10.27       10.12      1.31 o 
   2   0  18        2.85        3.81      0.81 o 
   3   0  18       15.81       17.84      1.08 o 
   4   0  18        0.04        0.10      0.85 o 
   5   0  18        1.28        3.01      0.89 o 
   0   1  18       10.31        9.52      1.27 o 
   1   1  18       12.46       11.19      0.50 o 
   2   1  18        5.09        6.76      0.62 o 
   3   1  18        0.04        0.50      0.56 o 
   4   1  18        1.26        1.71      0.63 o 
   5   1  18        2.52        3.20      0.67 o 
   0   2  18       18.77       21.05      1.07 o 
   1   2  18        0.27        0.21      0.80 o 
   2   2  18        0.57        1.60      0.78 o 
   3   2  18        0.87        1.30      0.83 o 
   4   2  18        0.50        1.70      0.87 o 
   5   2  18        1.90        3.51      0.98 o 
   0   3  18        2.61        1.40      0.86 o 
   1   3  18       19.82       24.07      0.84 o 
   2   3  18        1.07        1.60      0.80 o 
   3   3  18        3.22        3.81      0.93 o 
   4   3  18        6.17        9.02      1.07 o 
   5   3  18        0.88       -0.30      0.97 o 
   0   4  18        0.47        0.50      0.81 o 
   1   4  18       13.55       13.95      0.73 o 
   2   4  18        0.45        0.10      0.87 o 
   3   4  18       15.39       17.94      1.18 o 
   4   4  18        0.06        0.30      0.94 o 
   0   5  18        3.68        3.81      0.99 o 
   1   5  18       17.51       19.66      1.00 o 
   2   5  18        6.92        8.32      1.13 o 
   3   5  18        3.60        6.72      1.02 o 
   4   5  18        0.34        0.20      1.01 o 
   0   6  18        6.88        9.82      1.14 o 
   1   6  18        0.16        0.20      0.66 o 
   2   6  18        3.72        4.31      1.12 o 
   3   6  18        1.59        1.70      1.01 o 
   0   7  18        5.19        5.91      1.14 o 
   1   7  18       17.63       22.70      1.75 o 
   1   0  19        3.01        1.50      0.54 o 
   2   0  19        0.80        1.00      0.84 o 
   3   0  19        0.36        0.90      0.83 o 
   4   0  19        2.54        2.51      0.94 o 
   5   0  19        0.05       -0.20      0.96 o 
   0   1  19        0.08        0.00      0.52 o 
   1   1  19        0.47        0.28      0.51 o 
   2   1  19        3.24        2.68      0.90 o 
   3   1  19        7.01        9.88      0.72 o 
   4   1  19        2.07        1.75      0.68 o 
   5   1  19        2.44        2.83      0.69 o 
   0   2  19       13.77       18.24      1.12 o 
   1   2  19       12.72       13.83      0.77 o 
   2   2  19        9.46       10.32      1.04 o 
   3   2  19        1.01        0.90      0.92 o 
   4   2  19        0.47        0.90      0.97 o 
   0   3  19        0.01        1.00      0.82 o 
   1   3  19        4.66        5.86      0.68 o 
   2   3  19       12.91       15.74      1.09 o 
   3   3  19        0.13        0.20      0.95 o 
   4   3  19        3.14        4.21      1.05 o 
   0   4  19        3.76        3.11      0.90 o 
   1   4  19        0.63        0.15      0.63 o 
   2   4  19        2.79        3.61      0.99 o 
   3   4  19        5.34        5.11      1.04 o 
   4   4  19        2.25        4.01      1.07 o 
   0   5  19        2.65        3.11      0.94 o 
   1   5  19        0.74        1.66      0.95 o 
   2   5  19        2.81        4.21      1.02 o 
   3   5  19        6.73        8.22      1.13 o 
   0   6  19        7.93        8.92      1.20 o 
   1   6  19       16.96       21.88      0.96 o 
   0   0  20        0.61        0.80      0.77 o 
   1   0  20        0.01       -0.20      0.58 o 
   2   0  20        3.58        3.91      0.95 o 
   3   0  20        0.51       -0.50      0.91 o 
   4   0  20        2.98        4.61      1.05 o 
   0   1  20        0.86        0.30      0.59 o 
   1   1  20        7.11        7.93      0.55 o 
   2   1  20        0.64        0.55      0.62 o 
   3   1  20        1.26        1.37      0.85 o 
   4   1  20        0.01       -0.45      0.68 o 
   0   2  20        3.66        4.31      0.94 o 
   1   2  20        1.86        3.47      0.95 o 
   2   2  20        1.47        2.31      0.92 o 
   3   2  20        5.16        7.42      1.06 o 
   4   2  20        0.30        0.00      1.00 o 
   0   3  20        2.27        4.01      0.92 o 
   1   3  20        1.02        1.06      0.65 o 
   2   3  20        0.44       -0.60      0.93 o 
   3   3  20        1.75        2.71      0.95 o 
   0   4  20        0.27        0.60      0.92 o 
   1   4  20        1.51        2.21      0.65 o 
   2   4  20        0.80        0.50      1.01 o 
   0   5  20       11.61       14.13      1.25 o 
   1   5  20        3.50        4.51      0.74 o 
   1   0  21        0.12       -0.20      0.82 o 
   2   0  21        1.44        1.70      0.96 o 
   3   0  21        0.20        1.10      0.95 o 
   0   1  21        2.37        2.81      0.70 o 
   1   1  21        0.49        0.78      0.50 o 
   2   1  21        4.14        5.19      0.78 o 
   3   1  21        5.23        7.57      0.83 o 
   0   2  21        0.00       -0.20      0.94 o 
   1   2  21        6.45        7.19      1.00 o 
   2   2  21        1.42        3.51      1.00 o 
   0   3  21        1.09        0.00      0.98 o 
   1   3  21        0.26        0.10      0.68 o 
   2   3  21        0.88        2.00      0.97 o 
   0   0  22        1.16        1.20      0.99 o 
   1   0  22        3.84        5.11      0.78 o 
   0   1  22       18.75       21.35      0.99 o 
                                                 
